# Supplementary material for: Comprehensive analysis of mRNA‐level and miRNA‐level subpathway activities for identifying robust ovarian cancer prognostic signatures
Source: J Cell Mol Med. 2020 Jan 19;24(4):2582–92. doi: 10.1111/jcmm.14968 (PMC7028850; doi:10.1111/jcmm.14968)
Supplement: Supplementary file 5 [file JCMM-24-2582-s005.xls]

## Sheet: Sheet1
Table S1. mRNA-level protective subpathways
subpathwayId	Count	PathwayId	pathwayName
path:00380_5	903	path:00380	Tryptophan metabolism
path:03013_19	831	path:03013	RNA transport
path:05200_36	826	path:05200	Pathways in cancer
path:04141_10	776	path:04141	Protein processing in endoplasmic reticulum
path:05200_35	772	path:05200	Pathways in cancer
path:04810_3	706	path:04810	Regulation of actin cytoskeleton
path:04060_33	702	path:04060	Cytokine-cytokine receptor interaction
path:04141_17	582	path:04141	Protein processing in endoplasmic reticulum
path:03013_8	570	path:03013	RNA transport
path:04141_11	526	path:04141	Protein processing in endoplasmic reticulum
path:05030_4	522	path:05030	Cocaine addiction
path:03013_22	519	path:03013	RNA transport
path:05030_2	512	path:05030	Cocaine addiction
path:04060_56	494	path:04060	Cytokine-cytokine receptor interaction
path:04141_5	482	path:04141	Protein processing in endoplasmic reticulum
path:00380_1	480	path:00380	Tryptophan metabolism
path:04141_18	462	path:04141	Protein processing in endoplasmic reticulum
path:05323_4	450	path:05323	Rheumatoid arthritis
path:00380_4	428	path:00380	Tryptophan metabolism
path:00100_2	403	path:00100	Steroid biosynthesis
path:00260_3	397	path:00260	Glycine, serine and threonine metabolism
path:05161_23	371	path:05161	Hepatitis B
path:04620_9	364	path:04620	Toll-like receptor signaling pathway
path:05161_4	348	path:05161	Hepatitis B
path:00062_3	342	path:00062	Fatty acid elongation
path:03013_6	319	path:03013	RNA transport
path:04950_1	318	path:04950	Maturity onset diabetes of the young
path:04728_9	313	path:04728	Dopaminergic synapse
path:04610_1	304	path:04610	Complement and coagulation cascades
path:04950_7	302	path:04950	Maturity onset diabetes of the young
path:03013_14	299	path:03013	RNA transport
path:04950_4	277	path:04950	Maturity onset diabetes of the young
path:05164_26	260	path:05164	Influenza A
path:00630_1	259	path:00630	Glyoxylate and dicarboxylate metabolism
path:05200_43	255	path:05200	Pathways in cancer
path:04360_21	224	path:04360	Axon guidance
path:00592_2	212	path:00592	alpha-Linolenic acid metabolism
path:00900_4	210	path:00900	Terpenoid backbone biosynthesis
path:00710_1	209	path:00710	Carbon fixation in photosynthetic organisms
path:04620_10	201	path:04620	Toll-like receptor signaling pathway
path:04141_13	193	path:04141	Protein processing in endoplasmic reticulum
path:04141_12	183	path:04141	Protein processing in endoplasmic reticulum
path:00062_1	171	path:00062	Fatty acid elongation
path:05030_6	171	path:05030	Cocaine addiction
path:05210_1	167	path:05210	Colorectal cancer
path:05200_1	164	path:05200	Pathways in cancer
path:04080_1	154	path:04080	Neuroactive ligand-receptor interaction
path:03460_2	150	path:03460	Fanconi anemia pathway
path:05161_3	149	path:05161	Hepatitis B
path:04110_3	145	path:04110	Cell cycle
path:04111_1	139	path:04111	Cell cycle - yeast
path:04113_1	139	path:04113	Meiosis - yeast
path:04060_65	138	path:04060	Cytokine-cytokine receptor interaction
path:04060_68	132	path:04060	Cytokine-cytokine receptor interaction
path:00260_4	131	path:00260	Glycine, serine and threonine metabolism
path:04111_2	126	path:04111	Cell cycle - yeast
path:00565_1	122	path:00565	Ether lipid metabolism
path:05212_9	112	path:05212	Pancreatic cancer
path:05416_6	110	path:05416	Viral myocarditis
path:03460_5	110	path:03460	Fanconi anemia pathway
path:04950_2	101	path:04950	Maturity onset diabetes of the young
path:04210_4	98	path:04210	Apoptosis
path:03008_6	93	path:03008	Ribosome biogenesis in eukaryotes
path:05169_2	93	path:05169	Epstein-Barr virus infection
path:03460_6	92	path:03460	Fanconi anemia pathway
path:05210_6	90	path:05210	Colorectal cancer
path:00513_2	90	path:00513	Various types of N-glycan biosynthesis
path:04612_4	88	path:04612	Antigen processing and presentation
path:00260_1	87	path:00260	Glycine, serine and threonine metabolism
path:00591_1	84	path:00591	Linoleic acid metabolism
path:00240_1	84	path:00240	Pyrimidine metabolism
path:04380_8	81	path:04380	Osteoclast differentiation
path:03460_1	78	path:03460	Fanconi anemia pathway
path:04380_13	70	path:04380	Osteoclast differentiation
path:05145_9	65	path:05145	Toxoplasmosis
path:00240_2	62	path:00240	Pyrimidine metabolism
path:04514_4	61	path:04514	Cell adhesion molecules (CAMs)
path:05200_21	59	path:05200	Pathways in cancer
path:05143_3	58	path:05143	African trypanosomiasis
path:00860_4	57	path:00860	Porphyrin and chlorophyll metabolism
path:04060_58	56	path:04060	Cytokine-cytokine receptor interaction
path:04110_18	53	path:04110	Cell cycle
path:00260_5	51	path:00260	Glycine, serine and threonine metabolism
path:04514_15	51	path:04514	Cell adhesion molecules (CAMs)
path:04141_9	51	path:04141	Protein processing in endoplasmic reticulum
path:04660_17	48	path:04660	T cell receptor signaling pathway
path:00140_1	47	path:00140	Steroid hormone biosynthesis
path:00760_1	45	path:00760	Nicotinate and nicotinamide metabolism
path:04662_10	44	path:04662	B cell receptor signaling pathway
path:04115_6	43	path:04115	p53 signaling pathway
path:05016_4	43	path:05016	Huntington's disease
path:05416_5	42	path:05416	Viral myocarditis
path:03018_7	40	path:03018	RNA degradation
path:03013_2	38	path:03013	RNA transport
path:03008_12	37	path:03008	Ribosome biogenesis in eukaryotes
path:04210_6	37	path:04210	Apoptosis
path:05200_60	36	path:05200	Pathways in cancer
path:05120_5	35	path:05120	Epithelial cell signaling in Helicobacter pylori infection
path:05161_28	35	path:05161	Hepatitis B
path:04510_22	34	path:04510	Focal adhesion
path:04012_3	33	path:04012	ErbB signaling pathway
path:04660_11	33	path:04660	T cell receptor signaling pathway
path:04666_15	32	path:04666	Fc gamma R-mediated phagocytosis
path:05010_2	32	path:05010	Alzheimer's disease
path:04916_2	32	path:04916	Melanogenesis
path:00280_5	31	path:00280	Valine, leucine and isoleucine degradation
path:00900_5	29	path:00900	Terpenoid backbone biosynthesis
path:04310_5	28	path:04310	Wnt signaling pathway
path:03008_4	26	path:03008	Ribosome biogenesis in eukaryotes
path:05161_26	26	path:05161	Hepatitis B
path:03013_7	25	path:03013	RNA transport
path:04622_7	24	path:04622	RIG-I-like receptor signaling pathway
path:04270_4	24	path:04270	Vascular smooth muscle contraction
path:05200_54	24	path:05200	Pathways in cancer
path:04950_5	23	path:04950	Maturity onset diabetes of the young
path:05100_1	23	path:05100	Bacterial invasion of epithelial cells
path:00410_1	22	path:00410	beta-Alanine metabolism
path:03013_18	21	path:03013	RNA transport
path:00860_1	19	path:00860	Porphyrin and chlorophyll metabolism
path:04210_9	19	path:04210	Apoptosis
path:04210_10	19	path:04210	Apoptosis
path:04380_10	19	path:04380	Osteoclast differentiation
path:05162_11	18	path:05162	Measles
path:05164_15	17	path:05164	Influenza A
path:00510_5	17	path:00510	N-Glycan biosynthesis
path:03008_11	17	path:03008	Ribosome biogenesis in eukaryotes
path:04914_5	17	path:04914	Progesterone-mediated oocyte maturation
path:00230_1	17	path:00230	Purine metabolism
path:00260_6	16	path:00260	Glycine, serine and threonine metabolism
path:04612_5	16	path:04612	Antigen processing and presentation
path:04916_6	16	path:04916	Melanogenesis
path:03018_1	16	path:03018	RNA degradation
path:04062_2	15	path:04062	Chemokine signaling pathway
path:04662_5	14	path:04662	B cell receptor signaling pathway
path:04151_20	14	path:04151	PI3K-Akt signaling pathway
path:05034_4	13	path:05034	Alcoholism
path:00100_1	13	path:00100	Steroid biosynthesis
path:05160_6	13	path:05160	Hepatitis C
path:04510_14	13	path:04510	Focal adhesion
path:00380_3	12	path:00380	Tryptophan metabolism
path:04060_55	12	path:04060	Cytokine-cytokine receptor interaction
path:00270_3	12	path:00270	Cysteine and methionine metabolism
path:04650_20	12	path:04650	Natural killer cell mediated cytotoxicity
path:04810_15	12	path:04810	Regulation of actin cytoskeleton
path:05162_12	11	path:05162	Measles
path:00760_2	11	path:00760	Nicotinate and nicotinamide metabolism
path:05145_6	11	path:05145	Toxoplasmosis
path:00230_5	11	path:00230	Purine metabolism
path:00510_3	11	path:00510	N-Glycan biosynthesis
path:04670_3	11	path:04670	Leukocyte transendothelial migration
path:04728_3	10	path:04728	Dopaminergic synapse
path:04060_54	9	path:04060	Cytokine-cytokine receptor interaction
path:04530_12	9	path:04530	Tight junction
path:05416_1	9	path:05416	Viral myocarditis
path:04728_6	9	path:04728	Dopaminergic synapse
path:05200_34	8	path:05200	Pathways in cancer
path:04010_32	8	path:04010	MAPK signaling pathway
path:05145_10	8	path:05145	Toxoplasmosis
path:05220_10	8	path:05220	Chronic myeloid leukemia
path:04810_17	8	path:04810	Regulation of actin cytoskeleton
path:05219_3	8	path:05219	Bladder cancer
path:04660_20	8	path:04660	T cell receptor signaling pathway
path:04610_5	7	path:04610	Complement and coagulation cascades
path:05142_17	7	path:05142	Chagas disease (American trypanosomiasis)
path:04060_47	7	path:04060	Cytokine-cytokine receptor interaction
path:00240_5	7	path:00240	Pyrimidine metabolism
path:05020_2	6	path:05020	Prion diseases
path:04370_6	6	path:04370	VEGF signaling pathway
path:05020_1	6	path:05020	Prion diseases
path:03008_1	6	path:03008	Ribosome biogenesis in eukaryotes
path:04660_22	6	path:04660	T cell receptor signaling pathway
path:04620_3	6	path:04620	Toll-like receptor signaling pathway
path:00230_2	6	path:00230	Purine metabolism
path:00510_6	6	path:00510	N-Glycan biosynthesis
path:03008_10	5	path:03008	Ribosome biogenesis in eukaryotes
path:05120_2	5	path:05120	Epithelial cell signaling in Helicobacter pylori infection
path:04141_14	5	path:04141	Protein processing in endoplasmic reticulum
path:05217_4	5	path:05217	Basal cell carcinoma
path:04916_1	5	path:04916	Melanogenesis
path:05161_32	5	path:05161	Hepatitis B
path:04728_11	5	path:04728	Dopaminergic synapse
path:04670_11	5	path:04670	Leukocyte transendothelial migration
path:05166_5	4	path:05166	HTLV-I infection
path:05166_6	4	path:05166	HTLV-I infection
path:04610_3	4	path:04610	Complement and coagulation cascades
path:04210_7	4	path:04210	Apoptosis
path:04150_5	4	path:04150	mTOR signaling pathway
path:05012_2	4	path:05012	Parkinson's disease
path:00270_4	4	path:00270	Cysteine and methionine metabolism
path:05131_5	3	path:05131	Shigellosis
path:04650_5	3	path:04650	Natural killer cell mediated cytotoxicity
path:04610_4	3	path:04610	Complement and coagulation cascades
path:00564_2	3	path:00564	Glycerophospholipid metabolism
path:00650_3	3	path:00650	Butanoate metabolism
path:03008_2	3	path:03008	Ribosome biogenesis in eukaryotes
path:04510_16	3	path:04510	Focal adhesion
path:03015_8	3	path:03015	mRNA surveillance pathway
path:04912_13	3	path:04912	GnRH signaling pathway
path:00053_1	3	path:00053	Ascorbate and aldarate metabolism
path:05162_16	3	path:05162	Measles
path:04013_2	3	path:04013	MAPK signaling pathway - fly
path:04012_16	3	path:04012	ErbB signaling pathway
path:05213_3	3	path:05213	Endometrial cancer
path:05220_13	3	path:05220	Chronic myeloid leukemia
path:00270_1	3	path:00270	Cysteine and methionine metabolism
path:04612_2	3	path:04612	Antigen processing and presentation
path:04150_6	3	path:04150	mTOR signaling pathway
path:03008_7	3	path:03008	Ribosome biogenesis in eukaryotes
path:00510_1	3	path:00510	N-Glycan biosynthesis
path:05215_1	3	path:05215	Prostate cancer
path:04650_7	2	path:04650	Natural killer cell mediated cytotoxicity
path:05152_13	2	path:05152	Tuberculosis
path:04722_19	2	path:04722	Neurotrophin signaling pathway
path:04610_6	2	path:04610	Complement and coagulation cascades
path:00240_4	2	path:00240	Pyrimidine metabolism
path:04622_13	2	path:04622	RIG-I-like receptor signaling pathway
path:05166_9	2	path:05166	HTLV-I infection
path:04540_10	2	path:04540	Gap junction
path:05212_8	2	path:05212	Pancreatic cancer
path:05162_8	2	path:05162	Measles
path:05162_3	2	path:05162	Measles
path:05161_8	2	path:05161	Hepatitis B
path:04013_1	2	path:04013	MAPK signaling pathway - fly
path:04360_2	2	path:04360	Axon guidance
path:00240_3	2	path:00240	Pyrimidine metabolism
path:05160_7	2	path:05160	Hepatitis C
path:04621_1	2	path:04621	NOD-like receptor signaling pathway
path:05152_18	2	path:05152	Tuberculosis
path:05168_20	2	path:05168	Herpes simplex infection
path:04360_3	2	path:04360	Axon guidance
path:03008_8	2	path:03008	Ribosome biogenesis in eukaryotes
path:04664_5	2	path:04664	Fc epsilon RI signaling pathway
path:04810_13	2	path:04810	Regulation of actin cytoskeleton
path:03015_10	2	path:03015	mRNA surveillance pathway
path:00627_1	2	path:00627	Aminobenzoate degradation
path:04650_17	1	path:04650	Natural killer cell mediated cytotoxicity
path:00590_2	1	path:00590	Arachidonic acid metabolism
path:00520_1	1	path:00520	Amino sugar and nucleotide sugar metabolism
path:04141_16	1	path:04141	Protein processing in endoplasmic reticulum
path:04141_20	1	path:04141	Protein processing in endoplasmic reticulum
path:05152_22	1	path:05152	Tuberculosis
path:04910_7	1	path:04910	Insulin signaling pathway
path:04012_2	1	path:04012	ErbB signaling pathway
path:05160_15	1	path:05160	Hepatitis C
path:04664_3	1	path:04664	Fc epsilon RI signaling pathway
path:04622_2	1	path:04622	RIG-I-like receptor signaling pathway
path:05142_18	1	path:05142	Chagas disease (American trypanosomiasis)
path:04650_14	1	path:04650	Natural killer cell mediated cytotoxicity
path:05166_4	1	path:05166	HTLV-I infection
path:03015_9	1	path:03015	mRNA surveillance pathway
path:04066_8	1	path:04066	HIF-1 signaling pathway
path:04340_2	1	path:04340	Hedgehog signaling pathway
path:05169_1	1	path:05169	Epstein-Barr virus infection
path:00510_12	1	path:00510	N-Glycan biosynthesis
path:00340_3	1	path:00340	Histidine metabolism
path:05222_7	1	path:05222	Small cell lung cancer
path:00513_1	1	path:00513	Various types of N-glycan biosynthesis
path:04010_20	1	path:04010	MAPK signaling pathway
path:04621_3	1	path:04621	NOD-like receptor signaling pathway
path:04650_21	1	path:04650	Natural killer cell mediated cytotoxicity
path:04062_1	1	path:04062	Chemokine signaling pathway
path:04660_23	1	path:04660	T cell receptor signaling pathway
path:04660_24	1	path:04660	T cell receptor signaling pathway
path:04810_16	1	path:04810	Regulation of actin cytoskeleton
path:04810_2	1	path:04810	Regulation of actin cytoskeleton
path:04810_25	1	path:04810	Regulation of actin cytoskeleton
path:00040_1	1	path:00040	Pentose and glucuronate interconversions
path:05169_13	1	path:05169	Epstein-Barr virus infection
path:05169_14	1	path:05169	Epstein-Barr virus infection
path:05014_6	1	path:05014	Amyotrophic lateral sclerosis (ALS)
path:05160_10	1	path:05160	Hepatitis C
path:05152_12	1	path:05152	Tuberculosis
path:03015_16	1	path:03015	mRNA surveillance pathway
path:04912_5	1	path:04912	GnRH signaling pathway
path:00270_5	1	path:00270	Cysteine and methionine metabolism
path:05164_9	1	path:05164	Influenza A
path:04930_1	1	path:04930	Type II diabetes mellitus
path:00524_1	1	path:00524	Butirosin and neomycin biosynthesis
path:04662_11	1	path:04662	B cell receptor signaling pathway
path:00280_2	1	path:00280	Valine, leucine and isoleucine degradation
path:05162_7	1	path:05162	Measles
path:05164_29	1	path:05164	Influenza A
path:05168_19	1	path:05168	Herpes simplex infection
path:00330_9	1	path:00330	Arginine and proline metabolism
path:00330_7	1	path:00330	Arginine and proline metabolism
path:00330_2	1	path:00330	Arginine and proline metabolism
path:04660_10	1	path:04660	T cell receptor signaling pathway
path:05152_19	1	path:05152	Tuberculosis
path:04510_17	1	path:04510	Focal adhesion
path:00521_1	1	path:00521	Streptomycin biosynthesis
path:04066_16	1	path:04066	HIF-1 signaling pathway
path:04141_19	1	path:04141	Protein processing in endoplasmic reticulum
path:03015_12	1	path:03015	mRNA surveillance pathway
