# Supplementary material for: Comprehensive analysis of mRNA‐level and miRNA‐level subpathway activities for identifying robust ovarian cancer prognostic signatures
Source: J Cell Mol Med. 2020 Jan 19;24(4):2582–92. doi: 10.1111/jcmm.14968 (PMC7028850; doi:10.1111/jcmm.14968)
Supplement: Supplementary file 6 [file JCMM-24-2582-s006.xls]

## Sheet: Sheet1
Table S2. mRNA-level risk subpathways
subpathwayId	Count	PathwayId	pathwayName
path:04920_2	982	path:04920	Adipocytokine signaling pathway
path:04360_5	953	path:04360	Axon guidance
path:04020_4	946	path:04020	Calcium signaling pathway
path:04713_1	945	path:04713	Circadian entrainment
path:04920_4	916	path:04920	Adipocytokine signaling pathway
path:04713_2	865	path:04713	Circadian entrainment
path:04020_5	846	path:04020	Calcium signaling pathway
path:04720_3	825	path:04720	Long-term potentiation
path:04623_7	803	path:04623	Cytosolic DNA-sensing pathway
path:04720_4	784	path:04720	Long-term potentiation
path:04020_2	775	path:04020	Calcium signaling pathway
path:04722_16	757	path:04722	Neurotrophin signaling pathway
path:04720_6	713	path:04720	Long-term potentiation
path:04920_10	698	path:04920	Adipocytokine signaling pathway
path:05215_11	653	path:05215	Prostate cancer
path:05010_8	642	path:05010	Alzheimer's disease
path:04920_7	641	path:04920	Adipocytokine signaling pathway
path:04020_1	620	path:04020	Calcium signaling pathway
path:04720_2	614	path:04720	Long-term potentiation
path:04662_9	612	path:04662	B cell receptor signaling pathway
path:04720_1	608	path:04720	Long-term potentiation
path:04720_9	605	path:04720	Long-term potentiation
path:00010_3	603	path:00010	Glycolysis / Gluconeogenesis
path:04720_5	596	path:04720	Long-term potentiation
path:04114_12	592	path:04114	Oocyte meiosis
path:04540_1	552	path:04540	Gap junction
path:05166_10	524	path:05166	HTLV-I infection
path:04722_4	522	path:04722	Neurotrophin signaling pathway
path:04740_1	516	path:04740	Olfactory transduction
path:04720_8	512	path:04720	Long-term potentiation
path:04930_3	506	path:04930	Type II diabetes mellitus
path:04144_5	505	path:04144	Endocytosis
path:04920_1	499	path:04920	Adipocytokine signaling pathway
path:05200_10	485	path:05200	Pathways in cancer
path:05200_49	475	path:05200	Pathways in cancer
path:04962_1	465	path:04962	Vasopressin-regulated water reabsorption
path:04520_6	456	path:04520	Adherens junction
path:04914_7	448	path:04914	Progesterone-mediated oocyte maturation
path:00562_1	445	path:00562	Inositol phosphate metabolism
path:04920_11	439	path:04920	Adipocytokine signaling pathway
path:04066_17	437	path:04066	HIF-1 signaling pathway
path:04920_6	432	path:04920	Adipocytokine signaling pathway
path:04360_15	429	path:04360	Axon guidance
path:00720_1	426	path:00720	Carbon fixation pathways in prokaryotes
path:04725_4	408	path:04725	Cholinergic synapse
path:04920_9	406	path:04920	Adipocytokine signaling pathway
path:04725_5	388	path:04725	Cholinergic synapse
path:04360_7	373	path:04360	Axon guidance
path:04650_2	368	path:04650	Natural killer cell mediated cytotoxicity
path:04270_14	368	path:04270	Vascular smooth muscle contraction
path:04720_10	362	path:04720	Long-term potentiation
path:05200_29	359	path:05200	Pathways in cancer
path:00562_3	334	path:00562	Inositol phosphate metabolism
path:04020_3	328	path:04020	Calcium signaling pathway
path:04720_7	321	path:04720	Long-term potentiation
path:04724_1	319	path:04724	Glutamatergic synapse
path:04066_4	310	path:04066	HIF-1 signaling pathway
path:05214_4	307	path:05214	Glioma
path:05030_7	306	path:05030	Cocaine addiction
path:04930_5	301	path:04930	Type II diabetes mellitus
path:04725_3	298	path:04725	Cholinergic synapse
path:00562_2	295	path:00562	Inositol phosphate metabolism
path:04540_7	295	path:04540	Gap junction
path:05215_4	288	path:05215	Prostate cancer
path:04360_18	285	path:04360	Axon guidance
path:04020_7	285	path:04020	Calcium signaling pathway
path:04713_7	284	path:04713	Circadian entrainment
path:04012_9	284	path:04012	ErbB signaling pathway
path:04060_11	271	path:04060	Cytokine-cytokine receptor interaction
path:05221_2	270	path:05221	Acute myeloid leukemia
path:04912_6	268	path:04912	GnRH signaling pathway
path:04720_11	266	path:04720	Long-term potentiation
path:04720_12	258	path:04720	Long-term potentiation
path:04110_21	252	path:04110	Cell cycle
path:04727_1	252	path:04727	GABAergic synapse
path:05200_31	246	path:05200	Pathways in cancer
path:04713_3	240	path:04713	Circadian entrainment
path:04360_16	235	path:04360	Axon guidance
path:04150_8	235	path:04150	mTOR signaling pathway
path:00030_1	235	path:00030	Pentose phosphate pathway
path:04360_19	225	path:04360	Axon guidance
path:04012_12	218	path:04012	ErbB signaling pathway
path:04540_2	213	path:04540	Gap junction
path:05213_1	211	path:05213	Endometrial cancer
path:04070_1	208	path:04070	Phosphatidylinositol signaling system
path:05211_8	203	path:05211	Renal cell carcinoma
path:04150_10	202	path:04150	mTOR signaling pathway
path:05214_3	199	path:05214	Glioma
path:05142_12	193	path:05142	Chagas disease (American trypanosomiasis)
path:05200_53	192	path:05200	Pathways in cancer
path:04920_8	191	path:04920	Adipocytokine signaling pathway
path:04727_2	185	path:04727	GABAergic synapse
path:05152_7	182	path:05152	Tuberculosis
path:00710_2	180	path:00710	Carbon fixation in photosynthetic organisms
path:04114_13	177	path:04114	Oocyte meiosis
path:04144_6	177	path:04144	Endocytosis
path:05220_1	175	path:05220	Chronic myeloid leukemia
path:04912_9	175	path:04912	GnRH signaling pathway
path:04962_2	173	path:04962	Vasopressin-regulated water reabsorption
path:04914_1	167	path:04914	Progesterone-mediated oocyte maturation
path:05200_3	165	path:05200	Pathways in cancer
path:05031_3	163	path:05031	Amphetamine addiction
path:04920_5	161	path:04920	Adipocytokine signaling pathway
path:05211_9	155	path:05211	Renal cell carcinoma
path:05218_4	155	path:05218	Melanoma
path:04650_1	151	path:04650	Natural killer cell mediated cytotoxicity
path:04145_5	149	path:04145	Phagosome
path:04012_7	149	path:04012	ErbB signaling pathway
path:04711_1	149	path:04711	Circadian rhythm - fly
path:04370_3	148	path:04370	VEGF signaling pathway
path:05200_39	147	path:05200	Pathways in cancer
path:04114_2	146	path:04114	Oocyte meiosis
path:04722_1	143	path:04722	Neurotrophin signaling pathway
path:04660_21	136	path:04660	T cell receptor signaling pathway
path:04724_7	136	path:04724	Glutamatergic synapse
path:04062_20	133	path:04062	Chemokine signaling pathway
path:05164_8	132	path:05164	Influenza A
path:04012_10	132	path:04012	ErbB signaling pathway
path:05145_5	131	path:05145	Toxoplasmosis
path:04370_5	129	path:04370	VEGF signaling pathway
path:05162_19	126	path:05162	Measles
path:04350_1	124	path:04350	TGF-beta signaling pathway
path:04961_2	114	path:04961	Endocrine and other factor-regulated calcium reabsorption
path:04621_4	113	path:04621	NOD-like receptor signaling pathway
path:04910_8	112	path:04910	Insulin signaling pathway
path:05168_9	110	path:05168	Herpes simplex infection
path:04012_1	110	path:04012	ErbB signaling pathway
path:05220_2	110	path:05220	Chronic myeloid leukemia
path:04010_29	108	path:04010	MAPK signaling pathway
path:04310_6	102	path:04310	Wnt signaling pathway
path:04722_2	101	path:04722	Neurotrophin signaling pathway
path:04510_11	100	path:04510	Focal adhesion
path:04713_4	100	path:04713	Circadian entrainment
path:04912_3	99	path:04912	GnRH signaling pathway
path:04725_10	97	path:04725	Cholinergic synapse
path:04070_2	97	path:04070	Phosphatidylinositol signaling system
path:05168_7	97	path:05168	Herpes simplex infection
path:05034_7	96	path:05034	Alcoholism
path:04724_2	95	path:04724	Glutamatergic synapse
path:05200_12	94	path:05200	Pathways in cancer
path:05323_5	94	path:05323	Rheumatoid arthritis
path:05214_1	93	path:05214	Glioma
path:04060_19	93	path:04060	Cytokine-cytokine receptor interaction
path:05220_6	93	path:05220	Chronic myeloid leukemia
path:05120_8	89	path:05120	Epithelial cell signaling in Helicobacter pylori infection
path:05200_2	87	path:05200	Pathways in cancer
path:04540_4	87	path:04540	Gap junction
path:04745_2	84	path:04745	Phototransduction - fly
path:04660_13	84	path:04660	T cell receptor signaling pathway
path:04340_1	83	path:04340	Hedgehog signaling pathway
path:04662_8	82	path:04662	B cell receptor signaling pathway
path:04360_14	81	path:04360	Axon guidance
path:05032_1	81	path:05032	Morphine addiction
path:04144_2	81	path:04144	Endocytosis
path:04916_9	80	path:04916	Melanogenesis
path:04722_6	79	path:04722	Neurotrophin signaling pathway
path:04370_1	79	path:04370	VEGF signaling pathway
path:04150_13	78	path:04150	mTOR signaling pathway
path:05222_9	75	path:05222	Small cell lung cancer
path:04920_3	75	path:04920	Adipocytokine signaling pathway
path:04723_2	72	path:04723	Retrograde endocannabinoid signaling
path:05161_2	71	path:05161	Hepatitis B
path:05160_3	70	path:05160	Hepatitis C
path:05032_3	70	path:05032	Morphine addiction
path:05200_32	69	path:05200	Pathways in cancer
path:04510_10	68	path:04510	Focal adhesion
path:04151_7	68	path:04151	PI3K-Akt signaling pathway
path:04971_7	67	path:04971	Gastric acid secretion
path:00562_6	67	path:00562	Inositol phosphate metabolism
path:04010_28	67	path:04010	MAPK signaling pathway
path:05140_7	66	path:05140	Leishmaniasis
path:05130_2	65	path:05130	Pathogenic Escherichia coli infection
path:05100_7	64	path:05100	Bacterial invasion of epithelial cells
path:05200_13	64	path:05200	Pathways in cancer
path:04728_4	63	path:04728	Dopaminergic synapse
path:00010_6	62	path:00010	Glycolysis / Gluconeogenesis
path:04722_11	61	path:04722	Neurotrophin signaling pathway
path:05223_2	61	path:05223	Non-small cell lung cancer
path:05168_3	61	path:05168	Herpes simplex infection
path:04062_16	61	path:04062	Chemokine signaling pathway
path:04976_3	60	path:04976	Bile secretion
path:05214_7	60	path:05214	Glioma
path:05164_4	60	path:05164	Influenza A
path:00680_4	60	path:00680	Methane metabolism
path:05152_6	59	path:05152	Tuberculosis
path:05200_55	59	path:05200	Pathways in cancer
path:05131_7	58	path:05131	Shigellosis
path:04114_1	57	path:04114	Oocyte meiosis
path:05214_8	57	path:05214	Glioma
path:04650_8	57	path:04650	Natural killer cell mediated cytotoxicity
path:04510_12	57	path:04510	Focal adhesion
path:04380_5	57	path:04380	Osteoclast differentiation
path:00564_4	57	path:00564	Glycerophospholipid metabolism
path:05166_26	56	path:05166	HTLV-I infection
path:04721_3	56	path:04721	Synaptic vesicle cycle
path:04713_5	55	path:04713	Circadian entrainment
path:05200_14	55	path:05200	Pathways in cancer
path:05200_23	53	path:05200	Pathways in cancer
path:04370_4	53	path:04370	VEGF signaling pathway
path:04960_5	52	path:04960	Aldosterone-regulated sodium reabsorption
path:00051_1	51	path:00051	Fructose and mannose metabolism
path:05100_8	50	path:05100	Bacterial invasion of epithelial cells
path:05016_1	50	path:05016	Huntington's disease
path:04660_14	49	path:04660	T cell receptor signaling pathway
path:04530_3	49	path:04530	Tight junction
path:05215_10	49	path:05215	Prostate cancer
path:05218_2	48	path:05218	Melanoma
path:00010_1	48	path:00010	Glycolysis / Gluconeogenesis
path:05160_17	47	path:05160	Hepatitis C
path:04066_5	46	path:04066	HIF-1 signaling pathway
path:04930_4	45	path:04930	Type II diabetes mellitus
path:04010_7	44	path:04010	MAPK signaling pathway
path:04727_3	44	path:04727	GABAergic synapse
path:05214_2	44	path:05214	Glioma
path:04710_1	44	path:04710	Circadian rhythm
path:04510_7	44	path:04510	Focal adhesion
path:04670_6	43	path:04670	Leukocyte transendothelial migration
path:04270_10	43	path:04270	Vascular smooth muscle contraction
path:04530_4	43	path:04530	Tight junction
path:04010_6	42	path:04010	MAPK signaling pathway
path:04710_2	42	path:04710	Circadian rhythm
path:04722_14	41	path:04722	Neurotrophin signaling pathway
path:04110_17	40	path:04110	Cell cycle
path:04145_3	40	path:04145	Phagosome
path:05100_9	38	path:05100	Bacterial invasion of epithelial cells
path:04910_2	38	path:04910	Insulin signaling pathway
path:04728_2	38	path:04728	Dopaminergic synapse
path:04510_8	37	path:04510	Focal adhesion
path:05200_45	36	path:05200	Pathways in cancer
path:04144_10	36	path:04144	Endocytosis
path:04713_6	35	path:04713	Circadian entrainment
path:05016_3	35	path:05016	Huntington's disease
path:05212_2	35	path:05212	Pancreatic cancer
path:04010_3	34	path:04010	MAPK signaling pathway
path:05152_5	33	path:05152	Tuberculosis
path:04912_2	31	path:04912	GnRH signaling pathway
path:04916_13	31	path:04916	Melanogenesis
path:05223_6	31	path:05223	Non-small cell lung cancer
path:04724_4	30	path:04724	Glutamatergic synapse
path:05210_7	30	path:05210	Colorectal cancer
path:05215_8	30	path:05215	Prostate cancer
path:05414_1	30	path:05414	Dilated cardiomyopathy
path:04530_7	30	path:04530	Tight junction
path:05200_26	30	path:05200	Pathways in cancer
path:00030_2	30	path:00030	Pentose phosphate pathway
path:04066_6	29	path:04066	HIF-1 signaling pathway
path:04960_4	29	path:04960	Aldosterone-regulated sodium reabsorption
path:04530_8	29	path:04530	Tight junction
path:05120_7	29	path:05120	Epithelial cell signaling in Helicobacter pylori infection
path:04310_8	28	path:04310	Wnt signaling pathway
path:05222_2	28	path:05222	Small cell lung cancer
path:04914_3	27	path:04914	Progesterone-mediated oocyte maturation
path:04510_9	27	path:04510	Focal adhesion
path:04724_3	27	path:04724	Glutamatergic synapse
path:05212_3	27	path:05212	Pancreatic cancer
path:04510_1	26	path:04510	Focal adhesion
path:05031_1	26	path:05031	Amphetamine addiction
path:05200_22	26	path:05200	Pathways in cancer
path:00010_7	26	path:00010	Glycolysis / Gluconeogenesis
path:04210_1	26	path:04210	Apoptosis
path:04115_2	25	path:04115	p53 signaling pathway
path:04914_8	25	path:04914	Progesterone-mediated oocyte maturation
path:04060_12	24	path:04060	Cytokine-cytokine receptor interaction
path:05200_48	23	path:05200	Pathways in cancer
path:05164_25	23	path:05164	Influenza A
path:04910_11	23	path:04910	Insulin signaling pathway
path:04510_19	23	path:04510	Focal adhesion
path:04910_3	23	path:04910	Insulin signaling pathway
path:05034_1	22	path:05034	Alcoholism
path:04012_5	22	path:04012	ErbB signaling pathway
path:04510_20	22	path:04510	Focal adhesion
path:05031_7	22	path:05031	Amphetamine addiction
path:04916_5	21	path:04916	Melanogenesis
path:05214_5	21	path:05214	Glioma
path:04912_8	21	path:04912	GnRH signaling pathway
path:04062_3	21	path:04062	Chemokine signaling pathway
path:00410_4	21	path:00410	beta-Alanine metabolism
path:05200_19	20	path:05200	Pathways in cancer
path:05222_1	20	path:05222	Small cell lung cancer
path:04910_17	20	path:04910	Insulin signaling pathway
path:05034_10	20	path:05034	Alcoholism
path:05034_3	20	path:05034	Alcoholism
path:05152_9	19	path:05152	Tuberculosis
path:05200_24	19	path:05200	Pathways in cancer
path:05160_4	19	path:05160	Hepatitis C
path:04910_19	19	path:04910	Insulin signaling pathway
path:04010_5	19	path:04010	MAPK signaling pathway
path:04970_4	18	path:04970	Salivary secretion
path:04360_4	18	path:04360	Axon guidance
path:00620_3	18	path:00620	Pyruvate metabolism
path:04726_6	18	path:04726	Serotonergic synapse
path:05132_5	18	path:05132	Salmonella infection
path:05200_51	18	path:05200	Pathways in cancer
path:05161_7	18	path:05161	Hepatitis B
path:05152_1	18	path:05152	Tuberculosis
path:04620_19	18	path:04620	Toll-like receptor signaling pathway
path:04970_5	17	path:04970	Salivary secretion
path:04520_10	17	path:04520	Adherens junction
path:05200_56	17	path:05200	Pathways in cancer
path:04666_4	17	path:04666	Fc gamma R-mediated phagocytosis
path:05034_8	17	path:05034	Alcoholism
path:04110_20	17	path:04110	Cell cycle
path:05200_46	17	path:05200	Pathways in cancer
path:05200_18	16	path:05200	Pathways in cancer
path:05200_25	16	path:05200	Pathways in cancer
path:05200_15	16	path:05200	Pathways in cancer
path:05032_2	16	path:05032	Morphine addiction
path:04725_2	16	path:04725	Cholinergic synapse
path:05146_1	16	path:05146	Amoebiasis
path:04310_7	16	path:04310	Wnt signaling pathway
path:05152_2	16	path:05152	Tuberculosis
path:05215_2	16	path:05215	Prostate cancer
path:04620_13	16	path:04620	Toll-like receptor signaling pathway
path:05414_4	15	path:05414	Dilated cardiomyopathy
path:04810_9	15	path:04810	Regulation of actin cytoskeleton
path:05200_8	15	path:05200	Pathways in cancer
path:04530_2	15	path:04530	Tight junction
path:04725_7	14	path:04725	Cholinergic synapse
path:05166_25	14	path:05166	HTLV-I infection
path:04012_15	14	path:04012	ErbB signaling pathway
path:05166_19	14	path:05166	HTLV-I infection
path:05166_22	14	path:05166	HTLV-I infection
path:00071_2	14	path:00071	Fatty acid metabolism
path:05410_1	14	path:05410	Hypertrophic cardiomyopathy (HCM)
path:04912_1	13	path:04912	GnRH signaling pathway
path:05100_6	13	path:05100	Bacterial invasion of epithelial cells
path:05200_50	13	path:05200	Pathways in cancer
path:04062_19	13	path:04062	Chemokine signaling pathway
path:05142_11	13	path:05142	Chagas disease (American trypanosomiasis)
path:05100_5	13	path:05100	Bacterial invasion of epithelial cells
path:05218_1	13	path:05218	Melanoma
path:04210_8	13	path:04210	Apoptosis
path:05030_3	13	path:05030	Cocaine addiction
path:05221_1	13	path:05221	Acute myeloid leukemia
path:00051_6	13	path:00051	Fructose and mannose metabolism
path:04976_2	12	path:04976	Bile secretion
path:00500_1	12	path:00500	Starch and sucrose metabolism
path:05210_10	12	path:05210	Colorectal cancer
path:05215_5	12	path:05215	Prostate cancer
path:04010_13	12	path:04010	MAPK signaling pathway
path:04960_3	12	path:04960	Aldosterone-regulated sodium reabsorption
path:05162_5	12	path:05162	Measles
path:03320_1	12	path:03320	PPAR signaling pathway
path:04360_10	12	path:04360	Axon guidance
path:05100_10	12	path:05100	Bacterial invasion of epithelial cells
path:05200_16	12	path:05200	Pathways in cancer
path:05213_5	12	path:05213	Endometrial cancer
path:04666_8	12	path:04666	Fc gamma R-mediated phagocytosis
path:05210_8	12	path:05210	Colorectal cancer
path:04151_18	12	path:04151	PI3K-Akt signaling pathway
path:05030_5	12	path:05030	Cocaine addiction
path:05169_8	12	path:05169	Epstein-Barr virus infection
path:04810_21	11	path:04810	Regulation of actin cytoskeleton
path:05216_4	11	path:05216	Thyroid cancer
path:05200_40	11	path:05200	Pathways in cancer
path:04360_8	11	path:04360	Axon guidance
path:04510_6	11	path:04510	Focal adhesion
path:05132_1	11	path:05132	Salmonella infection
path:05200_27	11	path:05200	Pathways in cancer
path:05034_9	11	path:05034	Alcoholism
path:04010_4	11	path:04010	MAPK signaling pathway
path:04066_3	11	path:04066	HIF-1 signaling pathway
path:05166_1	11	path:05166	HTLV-I infection
path:04520_1	11	path:04520	Adherens junction
path:04062_17	11	path:04062	Chemokine signaling pathway
path:04540_3	10	path:04540	Gap junction
path:04310_2	10	path:04310	Wnt signaling pathway
path:05200_20	10	path:05200	Pathways in cancer
path:00562_5	10	path:00562	Inositol phosphate metabolism
path:04910_12	10	path:04910	Insulin signaling pathway
path:05110_3	10	path:05110	Vibrio cholerae infection
path:05034_5	10	path:05034	Alcoholism
path:04660_12	10	path:04660	T cell receptor signaling pathway
path:05166_14	9	path:05166	HTLV-I infection
path:05200_9	9	path:05200	Pathways in cancer
path:05217_1	9	path:05217	Basal cell carcinoma
path:04370_2	9	path:04370	VEGF signaling pathway
path:05031_5	9	path:05031	Amphetamine addiction
path:04510_18	9	path:04510	Focal adhesion
path:04512_6	9	path:04512	ECM-receptor interaction
path:00330_1	9	path:00330	Arginine and proline metabolism
path:05200_37	9	path:05200	Pathways in cancer
path:04060_13	9	path:04060	Cytokine-cytokine receptor interaction
path:04726_2	9	path:04726	Serotonergic synapse
path:04620_6	9	path:04620	Toll-like receptor signaling pathway
path:05210_4	8	path:05210	Colorectal cancer
path:00010_2	8	path:00010	Glycolysis / Gluconeogenesis
path:05145_4	8	path:05145	Toxoplasmosis
path:04930_2	8	path:04930	Type II diabetes mellitus
path:04666_6	8	path:04666	Fc gamma R-mediated phagocytosis
path:04270_7	8	path:04270	Vascular smooth muscle contraction
path:04380_9	8	path:04380	Osteoclast differentiation
path:04961_7	8	path:04961	Endocrine and other factor-regulated calcium reabsorption
path:04972_3	7	path:04972	Pancreatic secretion
path:03015_7	7	path:03015	mRNA surveillance pathway
path:05169_7	7	path:05169	Epstein-Barr virus infection
path:05169_6	7	path:05169	Epstein-Barr virus infection
path:04520_9	7	path:04520	Adherens junction
path:04012_4	7	path:04012	ErbB signaling pathway
path:04512_7	7	path:04512	ECM-receptor interaction
path:04350_6	7	path:04350	TGF-beta signaling pathway
path:04114_8	7	path:04114	Oocyte meiosis
path:04380_22	7	path:04380	Osteoclast differentiation
path:05200_11	6	path:05200	Pathways in cancer
path:05220_3	6	path:05220	Chronic myeloid leukemia
path:04310_11	6	path:04310	Wnt signaling pathway
path:04310_12	6	path:04310	Wnt signaling pathway
path:04360_9	6	path:04360	Axon guidance
path:04540_12	6	path:04540	Gap junction
path:04972_4	6	path:04972	Pancreatic secretion
path:04722_7	6	path:04722	Neurotrophin signaling pathway
path:04512_5	6	path:04512	ECM-receptor interaction
path:04512_8	6	path:04512	ECM-receptor interaction
path:04512_4	6	path:04512	ECM-receptor interaction
path:04650_18	6	path:04650	Natural killer cell mediated cytotoxicity
path:00350_2	6	path:00350	Tyrosine metabolism
path:04110_16	6	path:04110	Cell cycle
path:05010_5	6	path:05010	Alzheimer's disease
path:05414_2	6	path:05414	Dilated cardiomyopathy
path:04310_4	5	path:04310	Wnt signaling pathway
path:04621_6	5	path:04621	NOD-like receptor signaling pathway
path:04976_1	5	path:04976	Bile secretion
path:05160_2	5	path:05160	Hepatitis C
path:04010_2	5	path:04010	MAPK signaling pathway
path:04062_18	5	path:04062	Chemokine signaling pathway
path:04810_27	5	path:04810	Regulation of actin cytoskeleton
path:04270_9	5	path:04270	Vascular smooth muscle contraction
path:04270_8	5	path:04270	Vascular smooth muscle contraction
path:04530_1	5	path:04530	Tight junction
path:05220_8	5	path:05220	Chronic myeloid leukemia
path:04540_9	5	path:04540	Gap junction
path:00564_3	5	path:00564	Glycerophospholipid metabolism
path:00562_4	5	path:00562	Inositol phosphate metabolism
path:04512_2	5	path:04512	ECM-receptor interaction
path:04722_5	5	path:04722	Neurotrophin signaling pathway
path:05200_47	5	path:05200	Pathways in cancer
path:05221_5	5	path:05221	Acute myeloid leukemia
path:05210_5	5	path:05210	Colorectal cancer
path:05212_6	5	path:05212	Pancreatic cancer
path:00625_1	5	path:00625	Chloroalkane and chloroalkene degradation
path:04726_3	5	path:04726	Serotonergic synapse
path:04961_1	5	path:04961	Endocrine and other factor-regulated calcium reabsorption
path:04916_4	5	path:04916	Melanogenesis
path:05169_19	5	path:05169	Epstein-Barr virus infection
path:04115_3	5	path:04115	p53 signaling pathway
path:04151_4	5	path:04151	PI3K-Akt signaling pathway
path:04510_4	5	path:04510	Focal adhesion
path:05142_3	5	path:05142	Chagas disease (American trypanosomiasis)
path:04340_3	4	path:04340	Hedgehog signaling pathway
path:04623_5	4	path:04623	Cytosolic DNA-sensing pathway
path:04722_9	4	path:04722	Neurotrophin signaling pathway
path:04530_10	4	path:04530	Tight junction
path:04530_9	4	path:04530	Tight junction
path:04971_3	4	path:04971	Gastric acid secretion
path:00564_6	4	path:00564	Glycerophospholipid metabolism
path:04540_11	4	path:04540	Gap junction
path:05212_10	4	path:05212	Pancreatic cancer
path:05213_4	4	path:05213	Endometrial cancer
path:05100_2	4	path:05100	Bacterial invasion of epithelial cells
path:04530_11	4	path:04530	Tight junction
path:04666_16	4	path:04666	Fc gamma R-mediated phagocytosis
path:04961_5	4	path:04961	Endocrine and other factor-regulated calcium reabsorption
path:00020_2	4	path:00020	Citrate cycle (TCA cycle)
path:04662_2	4	path:04662	B cell receptor signaling pathway
path:04114_4	4	path:04114	Oocyte meiosis
path:05203_1	3	path:05203	Viral carcinogenesis
path:04510_15	3	path:04510	Focal adhesion
path:05161_1	3	path:05161	Hepatitis B
path:05161_35	3	path:05161	Hepatitis B
path:04350_5	3	path:04350	TGF-beta signaling pathway
path:05132_2	3	path:05132	Salmonella infection
path:04664_7	3	path:04664	Fc epsilon RI signaling pathway
path:05212_7	3	path:05212	Pancreatic cancer
path:00640_2	3	path:00640	Propanoate metabolism
path:05223_7	3	path:05223	Non-small cell lung cancer
path:05223_5	3	path:05223	Non-small cell lung cancer
path:00561_1	3	path:00561	Glycerolipid metabolism
path:04512_1	3	path:04512	ECM-receptor interaction
path:05160_1	3	path:05160	Hepatitis C
path:04113_2	3	path:04113	Meiosis - yeast
path:05166_27	3	path:05166	HTLV-I infection
path:00601_1	3	path:00601	Glycosphingolipid biosynthesis - lacto and neolacto series
path:04260_1	3	path:04260	Cardiac muscle contraction
path:05410_2	3	path:05410	Hypertrophic cardiomyopathy (HCM)
path:04064_4	3	path:04064	NF-kappa B signaling pathway
path:04961_6	3	path:04961	Endocrine and other factor-regulated calcium reabsorption
path:04810_8	3	path:04810	Regulation of actin cytoskeleton
path:00640_1	3	path:00640	Propanoate metabolism
path:04971_4	3	path:04971	Gastric acid secretion
path:05169_9	3	path:05169	Epstein-Barr virus infection
path:04510_23	3	path:04510	Focal adhesion
path:05161_27	3	path:05161	Hepatitis B
path:04350_2	3	path:04350	TGF-beta signaling pathway
path:04722_15	3	path:04722	Neurotrophin signaling pathway
path:04722_21	3	path:04722	Neurotrophin signaling pathway
path:04270_12	3	path:04270	Vascular smooth muscle contraction
path:04916_7	3	path:04916	Melanogenesis
path:00561_2	3	path:00561	Glycerolipid metabolism
path:00020_3	3	path:00020	Citrate cycle (TCA cycle)
path:04270_6	3	path:04270	Vascular smooth muscle contraction
path:04728_14	3	path:04728	Dopaminergic synapse
path:05133_3	3	path:05133	Pertussis
path:00020_4	3	path:00020	Citrate cycle (TCA cycle)
path:04151_15	3	path:04151	PI3K-Akt signaling pathway
path:05133_4	3	path:05133	Pertussis
path:05204_2	3	path:05204	Chemical carcinogenesis
path:05200_41	2	path:05200	Pathways in cancer
path:05218_3	2	path:05218	Melanoma
path:05214_9	2	path:05214	Glioma
path:05220_5	2	path:05220	Chronic myeloid leukemia
path:04064_15	2	path:04064	NF-kappa B signaling pathway
path:04530_13	2	path:04530	Tight junction
path:05223_4	2	path:05223	Non-small cell lung cancer
path:04910_5	2	path:04910	Insulin signaling pathway
path:04350_3	2	path:04350	TGF-beta signaling pathway
path:04151_13	2	path:04151	PI3K-Akt signaling pathway
path:04810_28	2	path:04810	Regulation of actin cytoskeleton
path:05164_10	2	path:05164	Influenza A
path:05166_18	2	path:05166	HTLV-I infection
path:04210_3	2	path:04210	Apoptosis
path:05161_10	2	path:05161	Hepatitis B
path:04620_15	2	path:04620	Toll-like receptor signaling pathway
path:05169_17	2	path:05169	Epstein-Barr virus infection
path:05146_2	2	path:05146	Amoebiasis
path:05169_1	2	path:05169	Epstein-Barr virus infection
path:04726_5	2	path:04726	Serotonergic synapse
path:00010_8	2	path:00010	Glycolysis / Gluconeogenesis
path:00980_1	2	path:00980	Metabolism of xenobiotics by cytochrome P450
path:04726_1	2	path:04726	Serotonergic synapse
path:00564_1	2	path:00564	Glycerophospholipid metabolism
path:05200_4	2	path:05200	Pathways in cancer
path:04730_2	2	path:04730	Long-term depression
path:05100_11	2	path:05100	Bacterial invasion of epithelial cells
path:05160_8	2	path:05160	Hepatitis C
path:04728_5	2	path:04728	Dopaminergic synapse
path:04730_6	2	path:04730	Long-term depression
path:00410_5	2	path:00410	beta-Alanine metabolism
path:04010_30	2	path:04010	MAPK signaling pathway
path:05131_3	2	path:05131	Shigellosis
path:00830_1	2	path:00830	Retinol metabolism
path:04122_1	2	path:04122	Sulfur relay system
path:05416_2	2	path:05416	Viral myocarditis
path:04510_5	2	path:04510	Focal adhesion
path:05168_6	2	path:05168	Herpes simplex infection
path:04510_24	2	path:04510	Focal adhesion
path:04510_21	2	path:04510	Focal adhesion
path:04010_9	2	path:04010	MAPK signaling pathway
path:04114_5	2	path:04114	Oocyte meiosis
path:05161_33	2	path:05161	Hepatitis B
path:04020_6	2	path:04020	Calcium signaling pathway
path:05161_20	2	path:05161	Hepatitis B
path:04114_19	2	path:04114	Oocyte meiosis
path:05166_20	2	path:05166	HTLV-I infection
path:04151_12	2	path:04151	PI3K-Akt signaling pathway
path:05169_10	2	path:05169	Epstein-Barr virus infection
path:04660_15	2	path:04660	T cell receptor signaling pathway
path:05166_13	2	path:05166	HTLV-I infection
path:00360_1	2	path:00360	Phenylalanine metabolism
path:04970_1	2	path:04970	Salivary secretion
path:05200_6	1	path:05200	Pathways in cancer
path:05166_21	1	path:05166	HTLV-I infection
path:05200_5	1	path:05200	Pathways in cancer
path:03015_6	1	path:03015	mRNA surveillance pathway
path:05145_15	1	path:05145	Toxoplasmosis
path:04144_7	1	path:04144	Endocytosis
path:05200_44	1	path:05200	Pathways in cancer
path:04066_7	1	path:04066	HIF-1 signaling pathway
path:04066_9	1	path:04066	HIF-1 signaling pathway
path:05214_6	1	path:05214	Glioma
path:05218_7	1	path:05218	Melanoma
path:05220_12	1	path:05220	Chronic myeloid leukemia
path:05221_9	1	path:05221	Acute myeloid leukemia
path:04012_8	1	path:04012	ErbB signaling pathway
path:00920_1	1	path:00920	Sulfur metabolism
path:04722_23	1	path:04722	Neurotrophin signaling pathway
path:04722_18	1	path:04722	Neurotrophin signaling pathway
path:04722_20	1	path:04722	Neurotrophin signaling pathway
path:04722_22	1	path:04722	Neurotrophin signaling pathway
path:05160_5	1	path:05160	Hepatitis C
path:05222_10	1	path:05222	Small cell lung cancer
path:04012_13	1	path:04012	ErbB signaling pathway
path:04722_13	1	path:04722	Neurotrophin signaling pathway
path:04662_3	1	path:04662	B cell receptor signaling pathway
path:04066_15	1	path:04066	HIF-1 signaling pathway
path:00520_5	1	path:00520	Amino sugar and nucleotide sugar metabolism
path:00520_6	1	path:00520	Amino sugar and nucleotide sugar metabolism
path:05132_3	1	path:05132	Salmonella infection
path:05217_5	1	path:05217	Basal cell carcinoma
path:05100_15	1	path:05100	Bacterial invasion of epithelial cells
path:04810_11	1	path:04810	Regulation of actin cytoskeleton
path:04064_5	1	path:04064	NF-kappa B signaling pathway
path:04912_4	1	path:04912	GnRH signaling pathway
path:04660_3	1	path:04660	T cell receptor signaling pathway
path:04622_3	1	path:04622	RIG-I-like receptor signaling pathway
path:04270_5	1	path:04270	Vascular smooth muscle contraction
path:04540_5	1	path:04540	Gap junction
path:04912_7	1	path:04912	GnRH signaling pathway
path:05010_4	1	path:05010	Alzheimer's disease
path:05162_2	1	path:05162	Measles
path:04610_6	1	path:04610	Complement and coagulation cascades
path:04610_4	1	path:04610	Complement and coagulation cascades
path:04730_5	1	path:04730	Long-term depression
path:04730_9	1	path:04730	Long-term depression
path:04722_8	1	path:04722	Neurotrophin signaling pathway
path:05215_3	1	path:05215	Prostate cancer
path:04115_7	1	path:04115	p53 signaling pathway
path:00330_6	1	path:00330	Arginine and proline metabolism
path:04670_17	1	path:04670	Leukocyte transendothelial migration
path:04380_23	1	path:04380	Osteoclast differentiation
path:04060_28	1	path:04060	Cytokine-cytokine receptor interaction
path:05216_2	1	path:05216	Thyroid cancer
path:04350_7	1	path:04350	TGF-beta signaling pathway
path:04151_9	1	path:04151	PI3K-Akt signaling pathway
path:05142_7	1	path:05142	Chagas disease (American trypanosomiasis)
path:00310_2	1	path:00310	Lysine degradation
path:04666_13	1	path:04666	Fc gamma R-mediated phagocytosis
path:00561_3	1	path:00561	Glycerolipid metabolism
path:04060_14	1	path:04060	Cytokine-cytokine receptor interaction
path:04010_10	1	path:04010	MAPK signaling pathway
path:04662_7	1	path:04662	B cell receptor signaling pathway
path:05133_2	1	path:05133	Pertussis
path:04064_9	1	path:04064	NF-kappa B signaling pathway
path:04064_10	1	path:04064	NF-kappa B signaling pathway
path:04620_14	1	path:04620	Toll-like receptor signaling pathway
path:05140_6	1	path:05140	Leishmaniasis
path:00982_1	1	path:00982	Drug metabolism - cytochrome P450
path:05014_1	1	path:05014	Amyotrophic lateral sclerosis (ALS)
path:04062_13	1	path:04062	Chemokine signaling pathway
path:04722_3	1	path:04722	Neurotrophin signaling pathway
path:04066_1	1	path:04066	HIF-1 signaling pathway
path:05200_33	1	path:05200	Pathways in cancer
path:04510_13	1	path:04510	Focal adhesion
path:04630_1	1	path:04630	Jak-STAT signaling pathway
path:05200_17	1	path:05200	Pathways in cancer
path:04610_7	1	path:04610	Complement and coagulation cascades
path:05131_2	1	path:05131	Shigellosis
path:04114_3	1	path:04114	Oocyte meiosis
path:04010_35	1	path:04010	MAPK signaling pathway
path:05161_16	1	path:05161	Hepatitis B
path:05160_14	1	path:05160	Hepatitis C
path:05221_7	1	path:05221	Acute myeloid leukemia
path:05200_28	1	path:05200	Pathways in cancer
path:05200_30	1	path:05200	Pathways in cancer
path:04150_12	1	path:04150	mTOR signaling pathway
path:04151_5	1	path:04151	PI3K-Akt signaling pathway
path:04150_14	1	path:04150	mTOR signaling pathway
path:04910_1	1	path:04910	Insulin signaling pathway
path:04666_5	1	path:04666	Fc gamma R-mediated phagocytosis
path:04210_12	1	path:04210	Apoptosis
path:05169_16	1	path:05169	Epstein-Barr virus infection
path:05169_18	1	path:05169	Epstein-Barr virus infection
path:05169_15	1	path:05169	Epstein-Barr virus infection
path:04151_3	1	path:04151	PI3K-Akt signaling pathway
path:04111_5	1	path:04111	Cell cycle - yeast
path:04062_4	1	path:04062	Chemokine signaling pathway
path:05140_2	1	path:05140	Leishmaniasis
path:04724_8	1	path:04724	Glutamatergic synapse
path:04724_5	1	path:04724	Glutamatergic synapse
path:05120_3	1	path:05120	Epithelial cell signaling in Helicobacter pylori infection
path:00620_4	1	path:00620	Pyruvate metabolism
path:04910_13	1	path:04910	Insulin signaling pathway
path:04270_11	1	path:04270	Vascular smooth muscle contraction
path:00450_3	1	path:00450	Selenocompound metabolism
