# Supplementary material for: Comprehensive analysis of mRNA‐level and miRNA‐level subpathway activities for identifying robust ovarian cancer prognostic signatures
Source: J Cell Mol Med. 2020 Jan 19;24(4):2582–92. doi: 10.1111/jcmm.14968 (PMC7028850; doi:10.1111/jcmm.14968)
Supplement: Supplementary file 7 [file JCMM-24-2582-s007.xls]

## Sheet: Sheet1
Table S3. miRNA-level protective subpathways
subpathwayId	Count	PathwayId	pathwayName
path:05218_3	791	path:05218	Melanoma
path:05215_1	778	path:05215	Prostate cancer
path:05219_3	660	path:05219	Bladder cancer
path:05200_24	592	path:05200	Pathways in cancer
path:05034_4	522	path:05034	Alcoholism
path:04914_2	521	path:04914	Progesterone-mediated oocyte maturation
path:04950_2	518	path:04950	Maturity onset diabetes of the young
path:04950_1	518	path:04950	Maturity onset diabetes of the young
path:04150_8	517	path:04150	mTOR signaling pathway
path:05200_51	498	path:05200	Pathways in cancer
path:04910_4	489	path:04910	Insulin signaling pathway
path:05200_48	478	path:05200	Pathways in cancer
path:05214_9	473	path:05214	Glioma
path:05220_5	473	path:05220	Chronic myeloid leukemia
path:04910_9	456	path:04910	Insulin signaling pathway
path:04066_15	449	path:04066	HIF-1 signaling pathway
path:04115_2	424	path:04115	p53 signaling pathway
path:05220_1	388	path:05220	Chronic myeloid leukemia
path:05020_3	361	path:05020	Prion diseases
path:04330_1	361	path:04330	Notch signaling pathway
path:04150_10	335	path:04150	mTOR signaling pathway
path:05222_7	305	path:05222	Small cell lung cancer
path:05211_8	291	path:05211	Renal cell carcinoma
path:04110_6	289	path:04110	Cell cycle
path:05200_26	285	path:05200	Pathways in cancer
path:05020_4	281	path:05020	Prion diseases
path:05210_7	276	path:05210	Colorectal cancer
path:04713_4	270	path:04713	Circadian entrainment
path:05034_10	266	path:05034	Alcoholism
path:05034_3	261	path:05034	Alcoholism
path:04530_14	259	path:04530	Tight junction
path:04726_3	248	path:04726	Serotonergic synapse
path:00360_2	245	path:00360	Phenylalanine metabolism
path:05020_2	242	path:05020	Prion diseases
path:05200_39	236	path:05200	Pathways in cancer
path:05034_5	235	path:05034	Alcoholism
path:04920_12	228	path:04920	Adipocytokine signaling pathway
path:05200_57	228	path:05200	Pathways in cancer
path:04660_25	226	path:04660	T cell receptor signaling pathway
path:05218_6	221	path:05218	Melanoma
path:04114_4	217	path:04114	Oocyte meiosis
path:04725_7	216	path:04725	Cholinergic synapse
path:05223_3	215	path:05223	Non-small cell lung cancer
path:05031_7	215	path:05031	Amphetamine addiction
path:04713_5	208	path:04713	Circadian entrainment
path:04080_1	207	path:04080	Neuroactive ligand-receptor interaction
path:04013_3	204	path:04013	MAPK signaling pathway - fly
path:04320_1	204	path:04320	Dorso-ventral axis formation
path:05219_4	200	path:05219	Bladder cancer
path:05164_1	200	path:05164	Influenza A
path:05140_2	199	path:05140	Leishmaniasis
path:04010_35	197	path:04010	MAPK signaling pathway
path:04150_13	196	path:04150	mTOR signaling pathway
path:05200_55	194	path:05200	Pathways in cancer
path:04610_2	191	path:04610	Complement and coagulation cascades
path:04151_1	187	path:04151	PI3K-Akt signaling pathway
path:04530_10	187	path:04530	Tight junction
path:04722_10	187	path:04722	Neurotrophin signaling pathway
path:05211_5	187	path:05211	Renal cell carcinoma
path:04610_6	183	path:04610	Complement and coagulation cascades
path:05221_8	183	path:05221	Acute myeloid leukemia
path:04720_6	181	path:04720	Long-term potentiation
path:05200_38	179	path:05200	Pathways in cancer
path:05222_2	179	path:05222	Small cell lung cancer
path:00100_1	177	path:00100	Steroid biosynthesis
path:04713_7	177	path:04713	Circadian entrainment
path:04012_3	175	path:04012	ErbB signaling pathway
path:05416_2	174	path:05416	Viral myocarditis
path:05200_43	169	path:05200	Pathways in cancer
path:04723_2	164	path:04723	Retrograde endocannabinoid signaling
path:05010_8	164	path:05010	Alzheimer's disease
path:05164_2	163	path:05164	Influenza A
path:04151_2	161	path:04151	PI3K-Akt signaling pathway
path:04141_1	160	path:04141	Protein processing in endoplasmic reticulum
path:04141_13	160	path:04141	Protein processing in endoplasmic reticulum
path:04910_11	159	path:04910	Insulin signaling pathway
path:04650_20	152	path:04650	Natural killer cell mediated cytotoxicity
path:05131_6	149	path:05131	Shigellosis
path:05223_9	146	path:05223	Non-small cell lung cancer
path:05152_22	145	path:05152	Tuberculosis
path:04724_6	136	path:04724	Glutamatergic synapse
path:05164_20	135	path:05164	Influenza A
path:05164_7	135	path:05164	Influenza A
path:04666_4	133	path:04666	Fc gamma R-mediated phagocytosis
path:05014_1	132	path:05014	Amyotrophic lateral sclerosis (ALS)
path:00601_1	131	path:00601	Glycosphingolipid biosynthesis - lacto and neolacto series
path:04660_23	130	path:04660	T cell receptor signaling pathway
path:05200_29	129	path:05200	Pathways in cancer
path:05200_33	124	path:05200	Pathways in cancer
path:05200_32	122	path:05200	Pathways in cancer
path:04910_15	120	path:04910	Insulin signaling pathway
path:05213_6	120	path:05213	Endometrial cancer
path:04912_10	120	path:04912	GnRH signaling pathway
path:05164_25	120	path:05164	Influenza A
path:00100_2	120	path:00100	Steroid biosynthesis
path:04726_6	118	path:04726	Serotonergic synapse
path:05168_3	116	path:05168	Herpes simplex infection
path:04110_21	112	path:04110	Cell cycle
path:04610_7	111	path:04610	Complement and coagulation cascades
path:04066_9	111	path:04066	HIF-1 signaling pathway
path:05200_60	111	path:05200	Pathways in cancer
path:04916_13	110	path:04916	Melanogenesis
path:04062_20	110	path:04062	Chemokine signaling pathway
path:05145_4	106	path:05145	Toxoplasmosis
path:04380_23	106	path:04380	Osteoclast differentiation
path:04720_8	105	path:04720	Long-term potentiation
path:04270_12	104	path:04270	Vascular smooth muscle contraction
path:04728_10	101	path:04728	Dopaminergic synapse
path:05200_49	100	path:05200	Pathways in cancer
path:04064_2	100	path:04064	NF-kappa B signaling pathway
path:05211_9	99	path:05211	Renal cell carcinoma
path:05212_12	99	path:05212	Pancreatic cancer
path:05014_7	99	path:05014	Amyotrophic lateral sclerosis (ALS)
path:04914_4	98	path:04914	Progesterone-mediated oocyte maturation
path:04730_9	98	path:04730	Long-term depression
path:05161_35	97	path:05161	Hepatitis B
path:04151_3	97	path:04151	PI3K-Akt signaling pathway
path:04110_16	96	path:04110	Cell cycle
path:05133_2	93	path:05133	Pertussis
path:05164_3	93	path:05164	Influenza A
path:04510_13	93	path:04510	Focal adhesion
path:04141_12	92	path:04141	Protein processing in endoplasmic reticulum
path:04064_1	91	path:04064	NF-kappa B signaling pathway
path:04510_22	90	path:04510	Focal adhesion
path:05210_10	89	path:05210	Colorectal cancer
path:04010_5	89	path:04010	MAPK signaling pathway
path:05145_3	88	path:05145	Toxoplasmosis
path:05200_54	88	path:05200	Pathways in cancer
path:04620_12	87	path:04620	Toll-like receptor signaling pathway
path:05161_18	86	path:05161	Hepatitis B
path:04950_5	85	path:04950	Maturity onset diabetes of the young
path:00240_5	85	path:00240	Pyrimidine metabolism
path:04110_17	83	path:04110	Cell cycle
path:04380_9	82	path:04380	Osteoclast differentiation
path:05414_1	81	path:05414	Dilated cardiomyopathy
path:04730_5	80	path:04730	Long-term depression
path:04064_3	80	path:04064	NF-kappa B signaling pathway
path:05164_5	79	path:05164	Influenza A
path:05214_10	78	path:05214	Glioma
path:05220_11	78	path:05220	Chronic myeloid leukemia
path:00740_1	78	path:00740	Riboflavin metabolism
path:05200_56	78	path:05200	Pathways in cancer
path:05200_52	77	path:05200	Pathways in cancer
path:04510_15	77	path:04510	Focal adhesion
path:04912_2	77	path:04912	GnRH signaling pathway
path:05145_6	77	path:05145	Toxoplasmosis
path:05168_9	76	path:05168	Herpes simplex infection
path:04910_12	76	path:04910	Insulin signaling pathway
path:04910_17	76	path:04910	Insulin signaling pathway
path:04010_19	76	path:04010	MAPK signaling pathway
path:05219_5	76	path:05219	Bladder cancer
path:05213_1	75	path:05213	Endometrial cancer
path:04114_3	75	path:04114	Oocyte meiosis
path:04114_7	75	path:04114	Oocyte meiosis
path:05133_1	75	path:05133	Pertussis
path:04620_16	75	path:04620	Toll-like receptor signaling pathway
path:05200_53	74	path:05200	Pathways in cancer
path:05162_19	74	path:05162	Measles
path:05216_4	74	path:05216	Thyroid cancer
path:04010_20	74	path:04010	MAPK signaling pathway
path:05161_26	73	path:05161	Hepatitis B
path:04010_33	72	path:04010	MAPK signaling pathway
path:05168_1	72	path:05168	Herpes simplex infection
path:04713_2	72	path:04713	Circadian entrainment
path:04728_13	72	path:04728	Dopaminergic synapse
path:05161_11	69	path:05161	Hepatitis B
path:05161_5	69	path:05161	Hepatitis B
path:04950_7	69	path:04950	Maturity onset diabetes of the young
path:04950_4	69	path:04950	Maturity onset diabetes of the young
path:04110_15	68	path:04110	Cell cycle
path:04930_4	68	path:04930	Type II diabetes mellitus
path:05211_2	68	path:05211	Renal cell carcinoma
path:04066_6	68	path:04066	HIF-1 signaling pathway
path:05020_5	66	path:05020	Prion diseases
path:04510_24	66	path:04510	Focal adhesion
path:04728_11	66	path:04728	Dopaminergic synapse
path:04916_9	65	path:04916	Melanogenesis
path:04530_12	65	path:04530	Tight junction
path:04151_21	65	path:04151	PI3K-Akt signaling pathway
path:04010_4	65	path:04010	MAPK signaling pathway
path:04930_2	65	path:04930	Type II diabetes mellitus
path:04066_8	64	path:04066	HIF-1 signaling pathway
path:04114_16	63	path:04114	Oocyte meiosis
path:04114_18	63	path:04114	Oocyte meiosis
path:04141_5	63	path:04141	Protein processing in endoplasmic reticulum
path:04725_10	63	path:04725	Cholinergic synapse
path:05161_22	62	path:05161	Hepatitis B
path:04725_11	62	path:04725	Cholinergic synapse
path:04064_13	60	path:04064	NF-kappa B signaling pathway
path:04066_16	60	path:04066	HIF-1 signaling pathway
path:04012_14	59	path:04012	ErbB signaling pathway
path:04725_5	59	path:04725	Cholinergic synapse
path:04210_5	59	path:04210	Apoptosis
path:05222_10	59	path:05222	Small cell lung cancer
path:04610_3	59	path:04610	Complement and coagulation cascades
path:04610_4	59	path:04610	Complement and coagulation cascades
path:04151_4	59	path:04151	PI3K-Akt signaling pathway
path:04510_17	58	path:04510	Focal adhesion
path:04070_1	57	path:04070	Phosphatidylinositol signaling system
path:05215_2	57	path:05215	Prostate cancer
path:04151_9	57	path:04151	PI3K-Akt signaling pathway
path:00920_1	57	path:00920	Sulfur metabolism
path:05200_31	56	path:05200	Pathways in cancer
path:05161_29	55	path:05161	Hepatitis B
path:00510_5	55	path:00510	N-Glycan biosynthesis
path:00510_1	55	path:00510	N-Glycan biosynthesis
path:00510_12	55	path:00510	N-Glycan biosynthesis
path:00510_3	55	path:00510	N-Glycan biosynthesis
path:00510_2	55	path:00510	N-Glycan biosynthesis
path:04110_20	55	path:04110	Cell cycle
path:05200_25	53	path:05200	Pathways in cancer
path:05223_4	53	path:05223	Non-small cell lung cancer
path:04066_17	53	path:04066	HIF-1 signaling pathway
path:04920_11	53	path:04920	Adipocytokine signaling pathway
path:04150_7	53	path:04150	mTOR signaling pathway
path:00350_5	52	path:00350	Tyrosine metabolism
path:05213_4	51	path:05213	Endometrial cancer
path:05161_24	50	path:05161	Hepatitis B
path:05212_7	50	path:05212	Pancreatic cancer
path:05100_1	50	path:05100	Bacterial invasion of epithelial cells
path:04114_1	49	path:04114	Oocyte meiosis
path:04728_5	49	path:04728	Dopaminergic synapse
path:04520_6	49	path:04520	Adherens junction
path:04110_1	48	path:04110	Cell cycle
path:04210_1	48	path:04210	Apoptosis
path:04066_1	48	path:04066	HIF-1 signaling pathway
path:05166_3	48	path:05166	HTLV-I infection
path:04623_6	47	path:04623	Cytosolic DNA-sensing pathway
path:05169_20	47	path:05169	Epstein-Barr virus infection
path:05161_12	47	path:05161	Hepatitis B
path:05200_22	47	path:05200	Pathways in cancer
path:05215_5	47	path:05215	Prostate cancer
path:04720_4	47	path:04720	Long-term potentiation
path:05166_10	46	path:05166	HTLV-I infection
path:05222_6	46	path:05222	Small cell lung cancer
path:05161_15	45	path:05161	Hepatitis B
path:04728_3	45	path:04728	Dopaminergic synapse
path:04727_1	45	path:04727	GABAergic synapse
path:04727_2	45	path:04727	GABAergic synapse
path:04010_17	45	path:04010	MAPK signaling pathway
path:05131_8	45	path:05131	Shigellosis
path:04722_8	45	path:04722	Neurotrophin signaling pathway
path:05142_6	44	path:05142	Chagas disease (American trypanosomiasis)
path:04210_11	44	path:04210	Apoptosis
path:05166_22	44	path:05166	HTLV-I infection
path:04730_10	44	path:04730	Long-term depression
path:04141_2	44	path:04141	Protein processing in endoplasmic reticulum
path:05166_16	44	path:05166	HTLV-I infection
path:04713_1	43	path:04713	Circadian entrainment
path:04145_3	43	path:04145	Phagosome
path:04662_8	43	path:04662	B cell receptor signaling pathway
path:05161_13	43	path:05161	Hepatitis B
path:05221_5	42	path:05221	Acute myeloid leukemia
path:05210_8	42	path:05210	Colorectal cancer
path:05034_6	42	path:05034	Alcoholism
path:00020_1	42	path:00020	Citrate cycle (TCA cycle)
path:04910_1	41	path:04910	Insulin signaling pathway
path:04910_10	41	path:04910	Insulin signaling pathway
path:05220_9	40	path:05220	Chronic myeloid leukemia
path:05014_2	40	path:05014	Amyotrophic lateral sclerosis (ALS)
path:04066_14	40	path:04066	HIF-1 signaling pathway
path:04660_13	40	path:04660	T cell receptor signaling pathway
path:05168_7	39	path:05168	Herpes simplex infection
path:04360_2	39	path:04360	Axon guidance
path:04310_8	39	path:04310	Wnt signaling pathway
path:05161_21	39	path:05161	Hepatitis B
path:04530_5	39	path:04530	Tight junction
path:04660_4	39	path:04660	T cell receptor signaling pathway
path:04670_7	39	path:04670	Leukocyte transendothelial migration
path:04150_12	39	path:04150	mTOR signaling pathway
path:00240_1	39	path:00240	Pyrimidine metabolism
path:05216_1	39	path:05216	Thyroid cancer
path:05168_13	39	path:05168	Herpes simplex infection
path:04064_24	38	path:04064	NF-kappa B signaling pathway
path:05164_21	38	path:05164	Influenza A
path:05030_6	38	path:05030	Cocaine addiction
path:04310_6	37	path:04310	Wnt signaling pathway
path:04725_8	37	path:04725	Cholinergic synapse
path:05219_6	37	path:05219	Bladder cancer
path:05221_2	37	path:05221	Acute myeloid leukemia
path:04064_14	35	path:04064	NF-kappa B signaling pathway
path:04210_8	35	path:04210	Apoptosis
path:05161_8	35	path:05161	Hepatitis B
path:04110_14	35	path:04110	Cell cycle
path:04066_2	35	path:04066	HIF-1 signaling pathway
path:04115_7	35	path:04115	p53 signaling pathway
path:04115_3	35	path:04115	p53 signaling pathway
path:05166_19	35	path:05166	HTLV-I infection
path:04662_3	35	path:04662	B cell receptor signaling pathway
path:04380_8	35	path:04380	Osteoclast differentiation
path:04664_8	35	path:04664	Fc epsilon RI signaling pathway
path:00520_3	35	path:00520	Amino sugar and nucleotide sugar metabolism
path:04110_13	34	path:04110	Cell cycle
path:04662_2	34	path:04662	B cell receptor signaling pathway
path:04662_6	34	path:04662	B cell receptor signaling pathway
path:04810_22	34	path:04810	Regulation of actin cytoskeleton
path:04660_3	33	path:04660	T cell receptor signaling pathway
path:04151_5	33	path:04151	PI3K-Akt signaling pathway
path:05169_19	32	path:05169	Epstein-Barr virus infection
path:05200_21	32	path:05200	Pathways in cancer
path:04066_5	32	path:04066	HIF-1 signaling pathway
path:04722_13	32	path:04722	Neurotrophin signaling pathway
path:04010_3	31	path:04010	MAPK signaling pathway
path:00562_1	31	path:00562	Inositol phosphate metabolism
path:04660_2	30	path:04660	T cell receptor signaling pathway
path:04620_6	30	path:04620	Toll-like receptor signaling pathway
path:04728_14	30	path:04728	Dopaminergic synapse
path:04141_11	30	path:04141	Protein processing in endoplasmic reticulum
path:05169_7	29	path:05169	Epstein-Barr virus infection
path:05169_10	29	path:05169	Epstein-Barr virus infection
path:04151_8	29	path:04151	PI3K-Akt signaling pathway
path:04650_21	29	path:04650	Natural killer cell mediated cytotoxicity
path:04720_7	29	path:04720	Long-term potentiation
path:05222_1	28	path:05222	Small cell lung cancer
path:04630_1	28	path:04630	Jak-STAT signaling pathway
path:05152_20	28	path:05152	Tuberculosis
path:04012_15	28	path:04012	ErbB signaling pathway
path:04141_8	28	path:04141	Protein processing in endoplasmic reticulum
path:04150_3	28	path:04150	mTOR signaling pathway
path:04380_20	27	path:04380	Osteoclast differentiation
path:04726_2	26	path:04726	Serotonergic synapse
path:05031_1	26	path:05031	Amphetamine addiction
path:04066_10	26	path:04066	HIF-1 signaling pathway
path:04916_10	26	path:04916	Melanogenesis
path:05030_2	26	path:05030	Cocaine addiction
path:04066_7	26	path:04066	HIF-1 signaling pathway
path:04110_2	25	path:04110	Cell cycle
path:05152_4	25	path:05152	Tuberculosis
path:04020_5	25	path:04020	Calcium signaling pathway
path:05161_9	24	path:05161	Hepatitis B
path:04151_10	24	path:04151	PI3K-Akt signaling pathway
path:04920_10	24	path:04920	Adipocytokine signaling pathway
path:00052_2	24	path:00052	Galactose metabolism
path:04145_5	24	path:04145	Phagosome
path:05014_5	24	path:05014	Amyotrophic lateral sclerosis (ALS)
path:05152_17	24	path:05152	Tuberculosis
path:05131_9	24	path:05131	Shigellosis
path:00330_3	24	path:00330	Arginine and proline metabolism
path:04150_6	24	path:04150	mTOR signaling pathway
path:04150_1	24	path:04150	mTOR signaling pathway
path:04150_2	24	path:04150	mTOR signaling pathway
path:04150_11	24	path:04150	mTOR signaling pathway
path:04713_3	23	path:04713	Circadian entrainment
path:04620_7	23	path:04620	Toll-like receptor signaling pathway
path:04912_14	23	path:04912	GnRH signaling pathway
path:05166_18	23	path:05166	HTLV-I infection
path:05220_8	22	path:05220	Chronic myeloid leukemia
path:05014_3	22	path:05014	Amyotrophic lateral sclerosis (ALS)
path:04110_4	22	path:04110	Cell cycle
path:04144_7	22	path:04144	Endocytosis
path:04144_8	22	path:04144	Endocytosis
path:04066_11	22	path:04066	HIF-1 signaling pathway
path:04010_22	22	path:04010	MAPK signaling pathway
path:04151_16	22	path:04151	PI3K-Akt signaling pathway
path:05142_5	22	path:05142	Chagas disease (American trypanosomiasis)
path:05161_6	22	path:05161	Hepatitis B
path:05120_4	22	path:05120	Epithelial cell signaling in Helicobacter pylori infection
path:03460_1	22	path:03460	Fanconi anemia pathway
path:05200_28	22	path:05200	Pathways in cancer
path:04115_5	22	path:04115	p53 signaling pathway
path:05200_47	22	path:05200	Pathways in cancer
path:05222_3	21	path:05222	Small cell lung cancer
path:04010_34	21	path:04010	MAPK signaling pathway
path:04010_24	21	path:04010	MAPK signaling pathway
path:05031_3	21	path:05031	Amphetamine addiction
path:05031_6	21	path:05031	Amphetamine addiction
path:04930_5	21	path:04930	Type II diabetes mellitus
path:05169_11	21	path:05169	Epstein-Barr virus infection
path:04720_5	21	path:04720	Long-term potentiation
path:00900_4	21	path:00900	Terpenoid backbone biosynthesis
path:05152_19	20	path:05152	Tuberculosis
path:05132_2	20	path:05132	Salmonella infection
path:04728_9	20	path:04728	Dopaminergic synapse
path:00564_2	20	path:00564	Glycerophospholipid metabolism
path:04110_5	20	path:04110	Cell cycle
path:04612_4	19	path:04612	Antigen processing and presentation
path:04510_26	19	path:04510	Focal adhesion
path:04670_12	19	path:04670	Leukocyte transendothelial migration
path:04270_14	19	path:04270	Vascular smooth muscle contraction
path:04970_4	19	path:04970	Salivary secretion
path:04970_1	19	path:04970	Salivary secretion
path:04912_1	19	path:04912	GnRH signaling pathway
path:04976_2	19	path:04976	Bile secretion
path:05414_4	19	path:05414	Dilated cardiomyopathy
path:04962_2	19	path:04962	Vasopressin-regulated water reabsorption
path:04961_2	19	path:04961	Endocrine and other factor-regulated calcium reabsorption
path:04962_1	19	path:04962	Vasopressin-regulated water reabsorption
path:04660_17	19	path:04660	T cell receptor signaling pathway
path:04660_10	19	path:04660	T cell receptor signaling pathway
path:04914_8	19	path:04914	Progesterone-mediated oocyte maturation
path:04012_2	19	path:04012	ErbB signaling pathway
path:05120_2	19	path:05120	Epithelial cell signaling in Helicobacter pylori infection
path:04360_15	18	path:04360	Axon guidance
path:00562_3	18	path:00562	Inositol phosphate metabolism
path:05214_6	18	path:05214	Glioma
path:05218_7	18	path:05218	Melanoma
path:05220_12	18	path:05220	Chronic myeloid leukemia
path:05221_9	18	path:05221	Acute myeloid leukemia
path:04726_7	18	path:04726	Serotonergic synapse
path:04062_15	18	path:04062	Chemokine signaling pathway
path:04664_7	18	path:04664	Fc epsilon RI signaling pathway
path:04722_12	18	path:04722	Neurotrophin signaling pathway
path:05010_5	18	path:05010	Alzheimer's disease
path:05132_7	18	path:05132	Salmonella infection
path:04260_1	18	path:04260	Cardiac muscle contraction
path:05410_2	18	path:05410	Hypertrophic cardiomyopathy (HCM)
path:04660_22	18	path:04660	T cell receptor signaling pathway
path:05166_8	17	path:05166	HTLV-I infection
path:00240_4	17	path:00240	Pyrimidine metabolism
path:04520_4	17	path:04520	Adherens junction
path:04520_8	17	path:04520	Adherens junction
path:04514_4	17	path:04514	Cell adhesion molecules (CAMs)
path:00062_3	17	path:00062	Fatty acid elongation
path:04630_3	16	path:04630	Jak-STAT signaling pathway
path:04650_18	16	path:04650	Natural killer cell mediated cytotoxicity
path:04612_2	16	path:04612	Antigen processing and presentation
path:00512_1	16	path:00512	Mucin type O-Glycan biosynthesis
path:04650_8	16	path:04650	Natural killer cell mediated cytotoxicity
path:04066_3	16	path:04066	HIF-1 signaling pathway
path:05221_7	16	path:05221	Acute myeloid leukemia
path:04722_9	16	path:04722	Neurotrophin signaling pathway
path:05142_9	16	path:05142	Chagas disease (American trypanosomiasis)
path:04916_12	16	path:04916	Melanogenesis
path:05164_19	16	path:05164	Influenza A
path:04621_5	16	path:04621	NOD-like receptor signaling pathway
path:04621_6	16	path:04621	NOD-like receptor signaling pathway
path:04650_19	16	path:04650	Natural killer cell mediated cytotoxicity
path:04650_3	16	path:04650	Natural killer cell mediated cytotoxicity
path:05200_30	16	path:05200	Pathways in cancer
path:04115_4	16	path:04115	p53 signaling pathway
path:05120_5	16	path:05120	Epithelial cell signaling in Helicobacter pylori infection
path:04914_9	16	path:04914	Progesterone-mediated oocyte maturation
path:03013_15	16	path:03013	RNA transport
path:04630_4	15	path:04630	Jak-STAT signaling pathway
path:04971_4	15	path:04971	Gastric acid secretion
path:04210_3	15	path:04210	Apoptosis
path:03013_21	15	path:03013	RNA transport
path:00520_7	15	path:00520	Amino sugar and nucleotide sugar metabolism
path:00561_2	15	path:00561	Glycerolipid metabolism
path:04020_7	15	path:04020	Calcium signaling pathway
path:03015_10	15	path:03015	mRNA surveillance pathway
path:04720_10	15	path:04720	Long-term potentiation
path:04666_13	15	path:04666	Fc gamma R-mediated phagocytosis
path:04666_5	15	path:04666	Fc gamma R-mediated phagocytosis
path:04660_16	15	path:04660	T cell receptor signaling pathway
path:04110_9	15	path:04110	Cell cycle
path:04914_3	14	path:04914	Progesterone-mediated oocyte maturation
path:04971_6	14	path:04971	Gastric acid secretion
path:00760_1	14	path:00760	Nicotinate and nicotinamide metabolism
path:00760_2	14	path:00760	Nicotinate and nicotinamide metabolism
path:05416_5	14	path:05416	Viral myocarditis
path:05215_4	14	path:05215	Prostate cancer
path:04070_2	14	path:04070	Phosphatidylinositol signaling system
path:04621_1	14	path:04621	NOD-like receptor signaling pathway
path:04150_4	14	path:04150	mTOR signaling pathway
path:04064_10	14	path:04064	NF-kappa B signaling pathway
path:04064_19	14	path:04064	NF-kappa B signaling pathway
path:04914_10	14	path:04914	Progesterone-mediated oocyte maturation
path:05161_3	14	path:05161	Hepatitis B
path:00590_1	14	path:00590	Arachidonic acid metabolism
path:00561_3	14	path:00561	Glycerolipid metabolism
path:05164_12	14	path:05164	Influenza A
path:04210_16	14	path:04210	Apoptosis
path:04973_1	14	path:04973	Carbohydrate digestion and absorption
path:05142_16	14	path:05142	Chagas disease (American trypanosomiasis)
path:04350_7	13	path:04350	TGF-beta signaling pathway
path:04380_13	13	path:04380	Osteoclast differentiation
path:04064_8	13	path:04064	NF-kappa B signaling pathway
path:04064_6	13	path:04064	NF-kappa B signaling pathway
path:05169_14	13	path:05169	Epstein-Barr virus infection
path:03013_1	13	path:03013	RNA transport
path:04713_6	13	path:04713	Circadian entrainment
path:04720_3	13	path:04720	Long-term potentiation
path:04722_21	13	path:04722	Neurotrophin signaling pathway
path:04380_1	13	path:04380	Osteoclast differentiation
path:05169_15	13	path:05169	Epstein-Barr virus infection
path:05161_10	13	path:05161	Hepatitis B
path:05215_3	13	path:05215	Prostate cancer
path:05215_10	12	path:05215	Prostate cancer
path:04150_14	12	path:04150	mTOR signaling pathway
path:05031_5	12	path:05031	Amphetamine addiction
path:00561_1	12	path:00561	Glycerolipid metabolism
path:03460_5	12	path:03460	Fanconi anemia pathway
path:00410_4	12	path:00410	beta-Alanine metabolism
path:00410_2	12	path:00410	beta-Alanine metabolism
path:00410_5	12	path:00410	beta-Alanine metabolism
path:05030_4	12	path:05030	Cocaine addiction
path:00564_6	12	path:00564	Glycerophospholipid metabolism
path:04141_19	12	path:04141	Protein processing in endoplasmic reticulum
path:04540_5	12	path:04540	Gap junction
path:05145_18	12	path:05145	Toxoplasmosis
path:05132_1	11	path:05132	Salmonella infection
path:04064_9	11	path:04064	NF-kappa B signaling pathway
path:04010_28	11	path:04010	MAPK signaling pathway
path:05161_4	11	path:05161	Hepatitis B
path:04360_4	11	path:04360	Axon guidance
path:05152_13	11	path:05152	Tuberculosis
path:04724_4	11	path:04724	Glutamatergic synapse
path:04360_1	11	path:04360	Axon guidance
path:04660_19	11	path:04660	T cell receptor signaling pathway
path:04720_9	11	path:04720	Long-term potentiation
path:00360_1	10	path:00360	Phenylalanine metabolism
path:00860_3	10	path:00860	Porphyrin and chlorophyll metabolism
path:04971_3	10	path:04971	Gastric acid secretion
path:04971_5	10	path:04971	Gastric acid secretion
path:04350_1	10	path:04350	TGF-beta signaling pathway
path:05223_2	10	path:05223	Non-small cell lung cancer
path:04064_5	10	path:04064	NF-kappa B signaling pathway
path:04650_13	10	path:04650	Natural killer cell mediated cytotoxicity
path:05168_6	10	path:05168	Herpes simplex infection
path:00590_3	10	path:00590	Arachidonic acid metabolism
path:00052_1	10	path:00052	Galactose metabolism
path:05016_3	10	path:05016	Huntington's disease
path:04916_3	10	path:04916	Melanogenesis
path:05164_9	10	path:05164	Influenza A
path:00230_1	10	path:00230	Purine metabolism
path:00230_5	10	path:00230	Purine metabolism
path:05218_5	10	path:05218	Melanoma
path:00670_1	10	path:00670	One carbon pool by folate
path:04722_15	10	path:04722	Neurotrophin signaling pathway
path:05164_24	10	path:05164	Influenza A
path:05162_12	10	path:05162	Measles
path:05169_16	10	path:05169	Epstein-Barr virus infection
path:05215_11	9	path:05215	Prostate cancer
path:05200_3	9	path:05200	Pathways in cancer
path:04151_6	9	path:04151	PI3K-Akt signaling pathway
path:00562_6	9	path:00562	Inositol phosphate metabolism
path:00562_2	9	path:00562	Inositol phosphate metabolism
path:05152_3	9	path:05152	Tuberculosis
path:04620_19	9	path:04620	Toll-like receptor signaling pathway
path:04064_4	9	path:04064	NF-kappa B signaling pathway
path:05169_13	9	path:05169	Epstein-Barr virus infection
path:04650_24	9	path:04650	Natural killer cell mediated cytotoxicity
path:04650_6	9	path:04650	Natural killer cell mediated cytotoxicity
path:04064_21	9	path:04064	NF-kappa B signaling pathway
path:04621_4	9	path:04621	NOD-like receptor signaling pathway
path:05131_7	9	path:05131	Shigellosis
path:05145_5	9	path:05145	Toxoplasmosis
path:00500_1	9	path:00500	Starch and sucrose metabolism
path:04970_5	9	path:04970	Salivary secretion
path:04612_5	9	path:04612	Antigen processing and presentation
path:05166_20	9	path:05166	HTLV-I infection
path:05200_1	9	path:05200	Pathways in cancer
path:05210_1	9	path:05210	Colorectal cancer
path:04350_9	9	path:04350	TGF-beta signaling pathway
path:00280_6	9	path:00280	Valine, leucine and isoleucine degradation
path:03013_20	9	path:03013	RNA transport
path:00600_2	9	path:00600	Sphingolipid metabolism
path:00600_1	9	path:00600	Sphingolipid metabolism
path:05200_2	8	path:05200	Pathways in cancer
path:05200_8	8	path:05200	Pathways in cancer
path:04010_25	8	path:04010	MAPK signaling pathway
path:04910_2	8	path:04910	Insulin signaling pathway
path:05221_6	8	path:05221	Acute myeloid leukemia
path:05169_12	8	path:05169	Epstein-Barr virus infection
path:04912_13	8	path:04912	GnRH signaling pathway
path:00010_3	8	path:00010	Glycolysis / Gluconeogenesis
path:04370_4	8	path:04370	VEGF signaling pathway
path:00590_2	8	path:00590	Arachidonic acid metabolism
path:05140_1	8	path:05140	Leishmaniasis
path:05012_2	8	path:05012	Parkinson's disease
path:04066_13	8	path:04066	HIF-1 signaling pathway
path:04151_11	7	path:04151	PI3K-Akt signaling pathway
path:04350_3	7	path:04350	TGF-beta signaling pathway
path:04010_6	7	path:04010	MAPK signaling pathway
path:04064_12	7	path:04064	NF-kappa B signaling pathway
path:05164_8	7	path:05164	Influenza A
path:04962_3	7	path:04962	Vasopressin-regulated water reabsorption
path:05145_14	7	path:05145	Toxoplasmosis
path:00520_6	7	path:00520	Amino sugar and nucleotide sugar metabolism
path:00380_3	7	path:00380	Tryptophan metabolism
path:00620_3	7	path:00620	Pyruvate metabolism
path:05140_8	7	path:05140	Leishmaniasis
path:04722_7	7	path:04722	Neurotrophin signaling pathway
path:05152_6	7	path:05152	Tuberculosis
path:05145_7	7	path:05145	Toxoplasmosis
path:04610_5	7	path:04610	Complement and coagulation cascades
path:04610_1	7	path:04610	Complement and coagulation cascades
path:04360_3	7	path:04360	Axon guidance
path:04660_20	7	path:04660	T cell receptor signaling pathway
path:04660_24	7	path:04660	T cell receptor signaling pathway
path:04141_9	7	path:04141	Protein processing in endoplasmic reticulum
path:05200_14	6	path:05200	Pathways in cancer
path:05200_15	6	path:05200	Pathways in cancer
path:05200_16	6	path:05200	Pathways in cancer
path:04062_16	6	path:04062	Chemokine signaling pathway
path:05213_5	6	path:05213	Endometrial cancer
path:04010_8	6	path:04010	MAPK signaling pathway
path:04010_26	6	path:04010	MAPK signaling pathway
path:04512_3	6	path:04512	ECM-receptor interaction
path:05200_7	6	path:05200	Pathways in cancer
path:05222_4	6	path:05222	Small cell lung cancer
path:04380_7	6	path:04380	Osteoclast differentiation
path:04664_5	6	path:04664	Fc epsilon RI signaling pathway
path:04930_3	6	path:04930	Type II diabetes mellitus
path:04724_1	6	path:04724	Glutamatergic synapse
path:00330_9	6	path:00330	Arginine and proline metabolism
path:00330_7	6	path:00330	Arginine and proline metabolism
path:00520_5	6	path:00520	Amino sugar and nucleotide sugar metabolism
path:00330_5	6	path:00330	Arginine and proline metabolism
path:00330_6	6	path:00330	Arginine and proline metabolism
path:00340_4	6	path:00340	Histidine metabolism
path:04141_16	6	path:04141	Protein processing in endoplasmic reticulum
path:04141_20	6	path:04141	Protein processing in endoplasmic reticulum
path:04510_14	6	path:04510	Focal adhesion
path:05162_11	6	path:05162	Measles
path:05211_7	6	path:05211	Renal cell carcinoma
path:04660_8	6	path:04660	T cell receptor signaling pathway
path:04660_5	6	path:04660	T cell receptor signaling pathway
path:04723_3	6	path:04723	Retrograde endocannabinoid signaling
path:03018_8	6	path:03018	RNA degradation
path:03018_9	6	path:03018	RNA degradation
path:04520_1	6	path:04520	Adherens junction
path:05218_1	5	path:05218	Melanoma
path:05223_6	5	path:05223	Non-small cell lung cancer
path:04020_4	5	path:04020	Calcium signaling pathway
path:04010_21	5	path:04010	MAPK signaling pathway
path:04910_5	5	path:04910	Insulin signaling pathway
path:04660_6	5	path:04660	T cell receptor signaling pathway
path:05145_13	5	path:05145	Toxoplasmosis
path:05166_13	5	path:05166	HTLV-I infection
path:04062_19	5	path:04062	Chemokine signaling pathway
path:05215_12	5	path:05215	Prostate cancer
path:00500_2	5	path:00500	Starch and sucrose metabolism
path:03008_1	5	path:03008	Ribosome biogenesis in eukaryotes
path:00040_1	5	path:00040	Pentose and glucuronate interconversions
path:05169_18	5	path:05169	Epstein-Barr virus infection
path:05169_1	5	path:05169	Epstein-Barr virus infection
path:04530_7	4	path:04530	Tight junction
path:04520_2	4	path:04520	Adherens junction
path:04012_1	4	path:04012	ErbB signaling pathway
path:00562_5	4	path:00562	Inositol phosphate metabolism
path:04620_13	4	path:04620	Toll-like receptor signaling pathway
path:04670_8	4	path:04670	Leukocyte transendothelial migration
path:04064_7	4	path:04064	NF-kappa B signaling pathway
path:04064_17	4	path:04064	NF-kappa B signaling pathway
path:05169_9	4	path:05169	Epstein-Barr virus infection
path:04623_7	4	path:04623	Cytosolic DNA-sensing pathway
path:05220_4	4	path:05220	Chronic myeloid leukemia
path:05169_8	4	path:05169	Epstein-Barr virus infection
path:05031_4	4	path:05031	Amphetamine addiction
path:04660_1	4	path:04660	T cell receptor signaling pathway
path:04380_6	4	path:04380	Osteoclast differentiation
path:00620_1	4	path:00620	Pyruvate metabolism
path:00010_4	4	path:00010	Glycolysis / Gluconeogenesis
path:00010_5	4	path:00010	Glycolysis / Gluconeogenesis
path:04115_1	4	path:04115	p53 signaling pathway
path:04724_3	4	path:04724	Glutamatergic synapse
path:05014_6	4	path:05014	Amyotrophic lateral sclerosis (ALS)
path:00983_1	4	path:00983	Drug metabolism - other enzymes
path:00250_2	4	path:00250	Alanine, aspartate and glutamate metabolism
path:00250_1	4	path:00250	Alanine, aspartate and glutamate metabolism
path:04670_15	4	path:04670	Leukocyte transendothelial migration
path:04064_20	4	path:04064	NF-kappa B signaling pathway
path:04064_23	4	path:04064	NF-kappa B signaling pathway
path:05152_7	4	path:05152	Tuberculosis
path:05160_10	4	path:05160	Hepatitis C
path:04910_8	4	path:04910	Insulin signaling pathway
path:05020_1	4	path:05020	Prion diseases
path:05166_12	4	path:05166	HTLV-I infection
path:04113_3	4	path:04113	Meiosis - yeast
path:04530_13	4	path:04530	Tight junction
path:05110_3	4	path:05110	Vibrio cholerae infection
path:00510_7	4	path:00510	N-Glycan biosynthesis
path:00510_6	4	path:00510	N-Glycan biosynthesis
path:00513_2	4	path:00513	Various types of N-glycan biosynthesis
path:00680_2	4	path:00680	Methane metabolism
path:00625_1	4	path:00625	Chloroalkane and chloroalkene degradation
path:04722_14	4	path:04722	Neurotrophin signaling pathway
path:04360_8	4	path:04360	Axon guidance
path:05016_1	4	path:05016	Huntington's disease
path:04724_5	4	path:04724	Glutamatergic synapse
path:04970_6	4	path:04970	Salivary secretion
path:04972_1	4	path:04972	Pancreatic secretion
path:04912_7	4	path:04912	GnRH signaling pathway
path:05010_4	4	path:05010	Alzheimer's disease
path:05016_2	4	path:05016	Huntington's disease
path:05416_6	4	path:05416	Viral myocarditis
path:04270_8	4	path:04270	Vascular smooth muscle contraction
path:04110_12	4	path:04110	Cell cycle
path:00240_2	4	path:00240	Pyrimidine metabolism
path:04520_11	4	path:04520	Adherens junction
path:05152_15	4	path:05152	Tuberculosis
path:05152_21	4	path:05152	Tuberculosis
path:05152_24	4	path:05152	Tuberculosis
path:03013_18	4	path:03013	RNA transport
path:00564_4	4	path:00564	Glycerophospholipid metabolism
path:03008_11	4	path:03008	Ribosome biogenesis in eukaryotes
path:04122_1	4	path:04122	Sulfur relay system
path:00440_2	4	path:00440	Phosphonate and phosphinate metabolism
path:04725_1	4	path:04725	Cholinergic synapse
path:00280_3	4	path:00280	Valine, leucine and isoleucine degradation
path:04151_14	3	path:04151	PI3K-Akt signaling pathway
path:05200_12	3	path:05200	Pathways in cancer
path:04510_18	3	path:04510	Focal adhesion
path:05212_1	3	path:05212	Pancreatic cancer
path:05212_2	3	path:05212	Pancreatic cancer
path:04520_7	3	path:04520	Adherens junction
path:05223_7	3	path:05223	Non-small cell lung cancer
path:05212_3	3	path:05212	Pancreatic cancer
path:05212_4	3	path:05212	Pancreatic cancer
path:05223_5	3	path:05223	Non-small cell lung cancer
path:04012_4	3	path:04012	ErbB signaling pathway
path:04920_1	3	path:04920	Adipocytokine signaling pathway
path:05160_12	3	path:05160	Hepatitis C
path:05213_2	3	path:05213	Endometrial cancer
path:04670_9	3	path:04670	Leukocyte transendothelial migration
path:05210_5	3	path:05210	Colorectal cancer
path:05212_6	3	path:05212	Pancreatic cancer
path:04013_2	3	path:04013	MAPK signaling pathway - fly
path:04320_2	3	path:04320	Dorso-ventral axis formation
path:04620_5	3	path:04620	Toll-like receptor signaling pathway
path:05160_5	3	path:05160	Hepatitis C
path:05161_34	3	path:05161	Hepatitis B
path:05160_4	3	path:05160	Hepatitis C
path:05160_1	3	path:05160	Hepatitis C
path:04210_15	3	path:04210	Apoptosis
path:03013_7	3	path:03013	RNA transport
path:00020_3	3	path:00020	Citrate cycle (TCA cycle)
path:05161_32	3	path:05161	Hepatitis B
path:00627_1	3	path:00627	Aminobenzoate degradation
path:00860_1	3	path:00860	Porphyrin and chlorophyll metabolism
path:00620_4	3	path:00620	Pyruvate metabolism
path:00010_8	3	path:00010	Glycolysis / Gluconeogenesis
path:00513_1	3	path:00513	Various types of N-glycan biosynthesis
path:05132_8	3	path:05132	Salmonella infection
path:00510_10	3	path:00510	N-Glycan biosynthesis
path:00071_2	3	path:00071	Fatty acid metabolism
path:00310_2	3	path:00310	Lysine degradation
path:05134_5	3	path:05134	Legionellosis
path:00020_2	3	path:00020	Citrate cycle (TCA cycle)
path:00380_2	3	path:00380	Tryptophan metabolism
path:00020_5	3	path:00020	Citrate cycle (TCA cycle)
path:05200_46	3	path:05200	Pathways in cancer
path:05210_4	3	path:05210	Colorectal cancer
path:04510_5	3	path:04510	Focal adhesion
path:05221_3	3	path:05221	Acute myeloid leukemia
path:05166_15	3	path:05166	HTLV-I infection
path:03008_4	3	path:03008	Ribosome biogenesis in eukaryotes
path:04510_16	3	path:04510	Focal adhesion
path:04670_4	3	path:04670	Leukocyte transendothelial migration
path:04115_6	3	path:04115	p53 signaling pathway
path:05016_4	3	path:05016	Huntington's disease
path:05010_3	3	path:05010	Alzheimer's disease
path:05134_3	3	path:05134	Legionellosis
path:05210_3	3	path:05210	Colorectal cancer
path:04650_9	3	path:04650	Natural killer cell mediated cytotoxicity
path:04650_15	3	path:04650	Natural killer cell mediated cytotoxicity
path:00062_1	3	path:00062	Fatty acid elongation
path:05161_23	3	path:05161	Hepatitis B
path:04510_7	2	path:04510	Focal adhesion
path:04510_19	2	path:04510	Focal adhesion
path:04510_10	2	path:04510	Focal adhesion
path:04510_12	2	path:04510	Focal adhesion
path:04510_6	2	path:04510	Focal adhesion
path:05214_8	2	path:05214	Glioma
path:04520_10	2	path:04520	Adherens junction
path:05215_8	2	path:05215	Prostate cancer
path:04012_11	2	path:04012	ErbB signaling pathway
path:04512_8	2	path:04512	ECM-receptor interaction
path:05222_9	2	path:05222	Small cell lung cancer
path:05200_13	2	path:05200	Pathways in cancer
path:04010_18	2	path:04010	MAPK signaling pathway
path:04012_9	2	path:04012	ErbB signaling pathway
path:04012_10	2	path:04012	ErbB signaling pathway
path:05200_20	2	path:05200	Pathways in cancer
path:04012_7	2	path:04012	ErbB signaling pathway
path:04010_15	2	path:04010	MAPK signaling pathway
path:04670_2	2	path:04670	Leukocyte transendothelial migration
path:04010_12	2	path:04010	MAPK signaling pathway
path:04010_14	2	path:04010	MAPK signaling pathway
path:04620_4	2	path:04620	Toll-like receptor signaling pathway
path:00270_5	2	path:00270	Cysteine and methionine metabolism
path:04912_8	2	path:04912	GnRH signaling pathway
path:04664_4	2	path:04664	Fc epsilon RI signaling pathway
path:05120_3	2	path:05120	Epithelial cell signaling in Helicobacter pylori infection
path:04012_8	2	path:04012	ErbB signaling pathway
path:05160_13	2	path:05160	Hepatitis C
path:04664_2	2	path:04664	Fc epsilon RI signaling pathway
path:04664_6	2	path:04664	Fc epsilon RI signaling pathway
path:05169_17	2	path:05169	Epstein-Barr virus infection
path:04666_12	2	path:04666	Fc gamma R-mediated phagocytosis
path:04060_33	2	path:04060	Cytokine-cytokine receptor interaction
path:00340_3	2	path:00340	Histidine metabolism
path:00340_2	2	path:00340	Histidine metabolism
path:05164_26	2	path:05164	Influenza A
path:00720_1	2	path:00720	Carbon fixation pathways in prokaryotes
path:05152_14	2	path:05152	Tuberculosis
path:04970_3	2	path:04970	Salivary secretion
path:05164_6	2	path:05164	Influenza A
path:04010_1	2	path:04010	MAPK signaling pathway
path:04360_17	2	path:04360	Axon guidance
path:04062_14	2	path:04062	Chemokine signaling pathway
path:04920_7	2	path:04920	Adipocytokine signaling pathway
path:00330_8	2	path:00330	Arginine and proline metabolism
path:00450_1	2	path:00450	Selenocompound metabolism
path:04726_5	2	path:04726	Serotonergic synapse
path:04912_5	2	path:04912	GnRH signaling pathway
path:00330_4	2	path:00330	Arginine and proline metabolism
path:04745_2	2	path:04745	Phototransduction - fly
path:05162_10	2	path:05162	Measles
path:05211_6	2	path:05211	Renal cell carcinoma
path:05211_1	2	path:05211	Renal cell carcinoma
path:05100_13	2	path:05100	Bacterial invasion of epithelial cells
path:04660_7	2	path:04660	T cell receptor signaling pathway
path:05146_2	2	path:05146	Amoebiasis
path:04650_14	2	path:04650	Natural killer cell mediated cytotoxicity
path:04062_17	2	path:04062	Chemokine signaling pathway
path:04666_8	2	path:04666	Fc gamma R-mediated phagocytosis
path:04662_1	2	path:04662	B cell receptor signaling pathway
path:05145_8	2	path:05145	Toxoplasmosis
path:04012_13	2	path:04012	ErbB signaling pathway
path:04310_7	2	path:04310	Wnt signaling pathway
path:04210_12	2	path:04210	Apoptosis
path:05323_5	2	path:05323	Rheumatoid arthritis
path:05161_14	2	path:05161	Hepatitis B
path:04020_2	2	path:04020	Calcium signaling pathway
path:04530_6	2	path:04530	Tight junction
path:05220_2	2	path:05220	Chronic myeloid leukemia
path:04666_3	2	path:04666	Fc gamma R-mediated phagocytosis
path:05142_10	2	path:05142	Chagas disease (American trypanosomiasis)
path:04662_4	2	path:04662	B cell receptor signaling pathway
path:04710_1	2	path:04710	Circadian rhythm
path:03013_6	2	path:03013	RNA transport
path:00053_1	2	path:00053	Ascorbate and aldarate metabolism
path:00620_2	2	path:00620	Pyruvate metabolism
path:05162_16	2	path:05162	Measles
path:04660_12	2	path:04660	T cell receptor signaling pathway
path:05166_23	2	path:05166	HTLV-I infection
path:04662_7	2	path:04662	B cell receptor signaling pathway
path:04151_15	2	path:04151	PI3K-Akt signaling pathway
path:05140_9	2	path:05140	Leishmaniasis
path:04510_20	1	path:04510	Focal adhesion
path:04510_8	1	path:04510	Focal adhesion
path:05200_19	1	path:05200	Pathways in cancer
path:05212_11	1	path:05212	Pancreatic cancer
path:04912_12	1	path:04912	GnRH signaling pathway
path:04912_9	1	path:04912	GnRH signaling pathway
path:04912_11	1	path:04912	GnRH signaling pathway
path:04810_28	1	path:04810	Regulation of actin cytoskeleton
path:04010_11	1	path:04010	MAPK signaling pathway
path:05166_27	1	path:05166	HTLV-I infection
path:05166_14	1	path:05166	HTLV-I infection
path:00270_1	1	path:00270	Cysteine and methionine metabolism
path:04060_14	1	path:04060	Cytokine-cytokine receptor interaction
path:05164_4	1	path:05164	Influenza A
path:04060_11	1	path:04060	Cytokine-cytokine receptor interaction
path:04060_12	1	path:04060	Cytokine-cytokine receptor interaction
path:04060_13	1	path:04060	Cytokine-cytokine receptor interaction
path:04622_3	1	path:04622	RIG-I-like receptor signaling pathway
path:04910_16	1	path:04910	Insulin signaling pathway
path:00790_1	1	path:00790	Folate biosynthesis
path:00790_3	1	path:00790	Folate biosynthesis
path:04530_11	1	path:04530	Tight junction
path:04810_21	1	path:04810	Regulation of actin cytoskeleton
path:04724_7	1	path:04724	Glutamatergic synapse
path:04914_6	1	path:04914	Progesterone-mediated oocyte maturation
path:00330_2	1	path:00330	Arginine and proline metabolism
path:04360_16	1	path:04360	Axon guidance
path:04111_4	1	path:04111	Cell cycle - yeast
path:04971_1	1	path:04971	Gastric acid secretion
path:04725_6	1	path:04725	Cholinergic synapse
path:04912_3	1	path:04912	GnRH signaling pathway
path:03018_5	1	path:03018	RNA degradation
path:05166_1	1	path:05166	HTLV-I infection
path:04722_6	1	path:04722	Neurotrophin signaling pathway
path:04062_18	1	path:04062	Chemokine signaling pathway
path:04664_3	1	path:04664	Fc epsilon RI signaling pathway
path:05212_8	1	path:05212	Pancreatic cancer
path:04960_5	1	path:04960	Aldosterone-regulated sodium reabsorption
path:04960_3	1	path:04960	Aldosterone-regulated sodium reabsorption
path:04960_1	1	path:04960	Aldosterone-regulated sodium reabsorption
path:05034_7	1	path:05034	Alcoholism
path:04620_15	1	path:04620	Toll-like receptor signaling pathway
path:04013_1	1	path:04013	MAPK signaling pathway - fly
path:04360_14	1	path:04360	Axon guidance
path:00710_2	1	path:00710	Carbon fixation in photosynthetic organisms
path:05032_1	1	path:05032	Morphine addiction
path:05032_2	1	path:05032	Morphine addiction
path:04725_4	1	path:04725	Cholinergic synapse
path:05412_2	1	path:05412	Arrhythmogenic right ventricular cardiomyopathy (ARVC)
path:04145_2	1	path:04145	Phagosome
path:04540_7	1	path:04540	Gap junction
path:00350_2	1	path:00350	Tyrosine metabolism
path:04720_12	1	path:04720	Long-term potentiation
path:04720_11	1	path:04720	Long-term potentiation
path:04012_5	1	path:04012	ErbB signaling pathway
path:05200_37	1	path:05200	Pathways in cancer
path:04510_1	1	path:04510	Focal adhesion
path:04510_9	1	path:04510	Focal adhesion
path:05200_27	1	path:05200	Pathways in cancer
path:04630_2	1	path:04630	Jak-STAT signaling pathway
path:04512_5	1	path:04512	ECM-receptor interaction
path:04512_2	1	path:04512	ECM-receptor interaction
path:04512_1	1	path:04512	ECM-receptor interaction
path:04540_1	1	path:04540	Gap junction
path:05200_9	1	path:05200	Pathways in cancer
path:04512_6	1	path:04512	ECM-receptor interaction
path:04512_7	1	path:04512	ECM-receptor interaction
path:04012_12	1	path:04012	ErbB signaling pathway
path:05200_11	1	path:05200	Pathways in cancer
path:05220_3	1	path:05220	Chronic myeloid leukemia
path:05200_23	1	path:05200	Pathways in cancer
path:04010_13	1	path:04010	MAPK signaling pathway
path:04540_11	1	path:04540	Gap junction
path:04062_4	1	path:04062	Chemokine signaling pathway
path:05152_12	1	path:05152	Tuberculosis
path:04064_16	1	path:04064	NF-kappa B signaling pathway
path:04650_11	1	path:04650	Natural killer cell mediated cytotoxicity
path:04210_7	1	path:04210	Apoptosis
path:04622_5	1	path:04622	RIG-I-like receptor signaling pathway
path:04620_8	1	path:04620	Toll-like receptor signaling pathway
path:04622_4	1	path:04622	RIG-I-like receptor signaling pathway
path:04062_6	1	path:04062	Chemokine signaling pathway
path:04620_1	1	path:04620	Toll-like receptor signaling pathway
path:05120_8	1	path:05120	Epithelial cell signaling in Helicobacter pylori infection
path:04650_12	1	path:04650	Natural killer cell mediated cytotoxicity
path:04650_4	1	path:04650	Natural killer cell mediated cytotoxicity
path:04650_23	1	path:04650	Natural killer cell mediated cytotoxicity
path:05152_26	1	path:05152	Tuberculosis
path:04210_9	1	path:04210	Apoptosis
path:04210_6	1	path:04210	Apoptosis
path:05143_2	1	path:05143	African trypanosomiasis
path:04020_1	1	path:04020	Calcium signaling pathway
path:05143_3	1	path:05143	African trypanosomiasis
path:04020_6	1	path:04020	Calcium signaling pathway
path:05161_7	1	path:05161	Hepatitis B
path:05162_3	1	path:05162	Measles
path:04064_22	1	path:04064	NF-kappa B signaling pathway
path:04010_30	1	path:04010	MAPK signaling pathway
path:04664_1	1	path:04664	Fc epsilon RI signaling pathway
path:04620_21	1	path:04620	Toll-like receptor signaling pathway
path:04620_22	1	path:04620	Toll-like receptor signaling pathway
path:05162_4	1	path:05162	Measles
path:04010_27	1	path:04010	MAPK signaling pathway
path:05162_5	1	path:05162	Measles
path:04010_31	1	path:04010	MAPK signaling pathway
path:05140_7	1	path:05140	Leishmaniasis
path:05162_17	1	path:05162	Measles
path:04662_11	1	path:04662	B cell receptor signaling pathway
path:04666_2	1	path:04666	Fc gamma R-mediated phagocytosis
path:05160_3	1	path:05160	Hepatitis C
path:05132_6	1	path:05132	Salmonella infection
path:04724_2	1	path:04724	Glutamatergic synapse
path:04620_9	1	path:04620	Toll-like receptor signaling pathway
path:04620_11	1	path:04620	Toll-like receptor signaling pathway
path:05161_30	1	path:05161	Hepatitis B
path:05168_5	1	path:05168	Herpes simplex infection
path:04514_5	1	path:04514	Cell adhesion molecules (CAMs)
path:04530_8	1	path:04530	Tight junction
path:04110_11	1	path:04110	Cell cycle
path:04916_11	1	path:04916	Melanogenesis
path:00564_3	1	path:00564	Glycerophospholipid metabolism
path:05168_10	1	path:05168	Herpes simplex infection
path:00520_4	1	path:00520	Amino sugar and nucleotide sugar metabolism
path:05164_14	1	path:05164	Influenza A
path:04930_1	1	path:04930	Type II diabetes mellitus
path:05145_1	1	path:05145	Toxoplasmosis
path:05160_6	1	path:05160	Hepatitis C
path:03015_6	1	path:03015	mRNA surveillance pathway
path:04114_15	1	path:04114	Oocyte meiosis
path:04130_3	1	path:04130	SNARE interactions in vesicular transport
path:04380_10	1	path:04380	Osteoclast differentiation
path:05132_11	1	path:05132	Salmonella infection
path:05164_16	1	path:05164	Influenza A
path:00521_1	1	path:00521	Streptomycin biosynthesis
path:03008_3	1	path:03008	Ribosome biogenesis in eukaryotes
path:00710_1	1	path:00710	Carbon fixation in photosynthetic organisms
path:03008_2	1	path:03008	Ribosome biogenesis in eukaryotes
path:03008_7	1	path:03008	Ribosome biogenesis in eukaryotes
path:03008_8	1	path:03008	Ribosome biogenesis in eukaryotes
path:05134_1	1	path:05134	Legionellosis
path:04111_5	1	path:04111	Cell cycle - yeast
path:05164_15	1	path:05164	Influenza A
path:03015_7	1	path:03015	mRNA surveillance pathway
path:03008_14	1	path:03008	Ribosome biogenesis in eukaryotes
path:03008_13	1	path:03008	Ribosome biogenesis in eukaryotes
path:00310_1	1	path:00310	Lysine degradation
path:03008_10	1	path:03008	Ribosome biogenesis in eukaryotes
path:04514_15	1	path:04514	Cell adhesion molecules (CAMs)
path:03008_12	1	path:03008	Ribosome biogenesis in eukaryotes
path:05134_7	1	path:05134	Legionellosis
path:05134_6	1	path:05134	Legionellosis
path:05145_16	1	path:05145	Toxoplasmosis
path:04620_20	1	path:04620	Toll-like receptor signaling pathway
path:04210_2	1	path:04210	Apoptosis
path:00500_3	1	path:00500	Starch and sucrose metabolism
path:03015_8	1	path:03015	mRNA surveillance pathway
path:04540_8	1	path:04540	Gap junction
path:03460_2	1	path:03460	Fanconi anemia pathway
path:00020_4	1	path:00020	Citrate cycle (TCA cycle)
path:00910_1	1	path:00910	Nitrogen metabolism
path:04151_12	1	path:04151	PI3K-Akt signaling pathway
path:05034_9	1	path:05034	Alcoholism
path:05216_2	1	path:05216	Thyroid cancer
path:04622_14	1	path:04622	RIG-I-like receptor signaling pathway
path:05010_2	1	path:05010	Alzheimer's disease
path:04730_2	1	path:04730	Long-term depression
