# Supplementary material for: Comprehensive analysis of mRNA‐level and miRNA‐level subpathway activities for identifying robust ovarian cancer prognostic signatures
Source: J Cell Mol Med. 2020 Jan 19;24(4):2582–92. doi: 10.1111/jcmm.14968 (PMC7028850; doi:10.1111/jcmm.14968)
Supplement: Supplementary file 8 [file JCMM-24-2582-s008.xls]

## Sheet: Sheet1
Table S4. miRNA-level risk subpathways
subpathwayId	Count	PathwayId	pathwayName
path:05160_9	479	path:05160	Hepatitis C
path:04722_16	371	path:04722	Neurotrophin signaling pathway
path:05168_12	306	path:05168	Herpes simplex infection
path:04725_2	112	path:04725	Cholinergic synapse
path:04540_6	95	path:04540	Gap junction
path:04114_9	72	path:04114	Oocyte meiosis
path:04540_13	39	path:04540	Gap junction
path:05010_6	33	path:05010	Alzheimer's disease
path:05200_58	33	path:05200	Pathways in cancer
path:05152_2	29	path:05152	Tuberculosis
path:04060_47	26	path:04060	Cytokine-cytokine receptor interaction
path:04060_28	26	path:04060	Cytokine-cytokine receptor interaction
path:05142_17	25	path:05142	Chagas disease (American trypanosomiasis)
path:05030_1	25	path:05030	Cocaine addiction
path:04722_5	23	path:04722	Neurotrophin signaling pathway
path:05161_25	23	path:05161	Hepatitis B
path:05168_21	23	path:05168	Herpes simplex infection
path:05200_59	23	path:05200	Pathways in cancer
path:04810_19	22	path:04810	Regulation of actin cytoskeleton
path:04270_3	22	path:04270	Vascular smooth muscle contraction
path:04270_6	22	path:04270	Vascular smooth muscle contraction
path:04728_2	22	path:04728	Dopaminergic synapse
path:04722_4	20	path:04722	Neurotrophin signaling pathway
path:00230_2	20	path:00230	Purine metabolism
path:04722_2	19	path:04722	Neurotrophin signaling pathway
path:05152_10	19	path:05152	Tuberculosis
path:05034_1	19	path:05034	Alcoholism
path:04210_13	18	path:04210	Apoptosis
path:04020_3	18	path:04020	Calcium signaling pathway
path:04722_1	17	path:04722	Neurotrophin signaling pathway
path:05031_2	16	path:05031	Amphetamine addiction
path:04666_14	15	path:04666	Fc gamma R-mediated phagocytosis
path:04810_5	14	path:04810	Regulation of actin cytoskeleton
path:04810_17	14	path:04810	Regulation of actin cytoskeleton
path:04270_7	13	path:04270	Vascular smooth muscle contraction
path:05152_1	13	path:05152	Tuberculosis
path:04114_2	13	path:04114	Oocyte meiosis
path:04514_12	12	path:04514	Cell adhesion molecules (CAMs)
path:04810_27	11	path:04810	Regulation of actin cytoskeleton
path:04971_2	11	path:04971	Gastric acid secretion
path:00230_3	11	path:00230	Purine metabolism
path:04310_1	10	path:04310	Wnt signaling pathway
path:04916_5	10	path:04916	Melanogenesis
path:04110_19	10	path:04110	Cell cycle
path:05210_2	9	path:05210	Colorectal cancer
path:04810_18	9	path:04810	Regulation of actin cytoskeleton
path:05160_8	9	path:05160	Hepatitis C
path:04340_3	9	path:04340	Hedgehog signaling pathway
path:04210_18	9	path:04210	Apoptosis
path:05032_3	9	path:05032	Morphine addiction
path:04540_12	9	path:04540	Gap junction
path:04270_5	8	path:04270	Vascular smooth muscle contraction
path:04666_7	8	path:04666	Fc gamma R-mediated phagocytosis
path:05168_11	8	path:05168	Herpes simplex infection
path:04510_11	7	path:04510	Focal adhesion
path:04360_5	7	path:04360	Axon guidance
path:05161_33	7	path:05161	Hepatitis B
path:04210_19	7	path:04210	Apoptosis
path:04662_10	6	path:04662	B cell receptor signaling pathway
path:04722_3	6	path:04722	Neurotrophin signaling pathway
path:04666_9	6	path:04666	Fc gamma R-mediated phagocytosis
path:04062_5	6	path:04062	Chemokine signaling pathway
path:05166_4	6	path:05166	HTLV-I infection
path:05133_3	6	path:05133	Pertussis
path:05168_20	6	path:05168	Herpes simplex infection
path:04910_19	6	path:04910	Insulin signaling pathway
path:04740_2	6	path:04740	Olfactory transduction
path:04740_1	6	path:04740	Olfactory transduction
path:04971_7	6	path:04971	Gastric acid secretion
path:04380_17	6	path:04380	Osteoclast differentiation
path:04380_2	6	path:04380	Osteoclast differentiation
path:05161_2	6	path:05161	Hepatitis B
path:04810_4	5	path:04810	Regulation of actin cytoskeleton
path:04728_1	5	path:04728	Dopaminergic synapse
path:04728_12	5	path:04728	Dopaminergic synapse
path:05162_14	5	path:05162	Measles
path:05164_17	4	path:05164	Influenza A
path:05168_18	4	path:05168	Herpes simplex infection
path:05145_11	4	path:05145	Toxoplasmosis
path:04610_12	4	path:04610	Complement and coagulation cascades
path:04610_10	4	path:04610	Complement and coagulation cascades
path:04610_9	4	path:04610	Complement and coagulation cascades
path:04972_4	4	path:04972	Pancreatic secretion
path:04210_17	4	path:04210	Apoptosis
path:05168_16	4	path:05168	Herpes simplex infection
path:05200_34	3	path:05200	Pathways in cancer
path:04520_3	3	path:04520	Adherens junction
path:05131_4	3	path:05131	Shigellosis
path:05132_4	3	path:05132	Salmonella infection
path:04310_9	3	path:04310	Wnt signaling pathway
path:05131_3	3	path:05131	Shigellosis
path:04810_3	3	path:04810	Regulation of actin cytoskeleton
path:05100_3	3	path:05100	Bacterial invasion of epithelial cells
path:04270_1	3	path:04270	Vascular smooth muscle contraction
path:04622_6	3	path:04622	RIG-I-like receptor signaling pathway
path:04622_2	3	path:04622	RIG-I-like receptor signaling pathway
path:04360_23	3	path:04360	Axon guidance
path:03008_15	3	path:03008	Ribosome biogenesis in eukaryotes
path:04062_9	3	path:04062	Chemokine signaling pathway
path:05100_10	3	path:05100	Bacterial invasion of epithelial cells
path:00410_1	3	path:00410	beta-Alanine metabolism
path:04725_9	3	path:04725	Cholinergic synapse
path:04961_5	3	path:04961	Endocrine and other factor-regulated calcium reabsorption
path:04010_29	3	path:04010	MAPK signaling pathway
path:04520_9	3	path:04520	Adherens junction
path:04810_16	2	path:04810	Regulation of actin cytoskeleton
path:04722_22	2	path:04722	Neurotrophin signaling pathway
path:04062_11	2	path:04062	Chemokine signaling pathway
path:05200_6	2	path:05200	Pathways in cancer
path:04110_18	2	path:04110	Cell cycle
path:05130_2	2	path:05130	Pathogenic Escherichia coli infection
path:05131_2	2	path:05131	Shigellosis
path:05100_2	2	path:05100	Bacterial invasion of epithelial cells
path:05168_8	2	path:05168	Herpes simplex infection
path:00380_5	2	path:00380	Tryptophan metabolism
path:04622_10	2	path:04622	RIG-I-like receptor signaling pathway
path:00120_3	2	path:00120	Primary bile acid biosynthesis
path:05100_6	2	path:05100	Bacterial invasion of epithelial cells
path:05169_2	2	path:05169	Epstein-Barr virus infection
path:05142_7	2	path:05142	Chagas disease (American trypanosomiasis)
path:04360_20	2	path:04360	Axon guidance
path:04350_5	2	path:04350	TGF-beta signaling pathway
path:04010_7	2	path:04010	MAPK signaling pathway
path:05168_22	2	path:05168	Herpes simplex infection
path:05131_1	2	path:05131	Shigellosis
path:04145_4	2	path:04145	Phagosome
path:04810_6	2	path:04810	Regulation of actin cytoskeleton
path:00640_2	2	path:00640	Propanoate metabolism
path:00640_3	2	path:00640	Propanoate metabolism
path:04810_26	2	path:04810	Regulation of actin cytoskeleton
path:04114_14	1	path:04114	Oocyte meiosis
path:04510_3	1	path:04510	Focal adhesion
path:04360_12	1	path:04360	Axon guidance
path:05200_41	1	path:05200	Pathways in cancer
path:04114_5	1	path:04114	Oocyte meiosis
path:03460_3	1	path:03460	Fanconi anemia pathway
path:04110_8	1	path:04110	Cell cycle
path:04110_7	1	path:04110	Cell cycle
path:04110_10	1	path:04110	Cell cycle
path:04370_2	1	path:04370	VEGF signaling pathway
path:05212_5	1	path:05212	Pancreatic cancer
path:04210_7	1	path:04210	Apoptosis
path:04210_10	1	path:04210	Apoptosis
path:05120_6	1	path:05120	Epithelial cell signaling in Helicobacter pylori infection
path:05145_10	1	path:05145	Toxoplasmosis
path:04151_20	1	path:04151	PI3K-Akt signaling pathway
path:04622_1	1	path:04622	RIG-I-like receptor signaling pathway
path:05161_28	1	path:05161	Hepatitis B
path:04622_11	1	path:04622	RIG-I-like receptor signaling pathway
path:04060_54	1	path:04060	Cytokine-cytokine receptor interaction
path:04060_55	1	path:04060	Cytokine-cytokine receptor interaction
path:04060_56	1	path:04060	Cytokine-cytokine receptor interaction
path:04062_1	1	path:04062	Chemokine signaling pathway
path:04114_10	1	path:04114	Oocyte meiosis
path:04114_12	1	path:04114	Oocyte meiosis
path:04710_2	1	path:04710	Circadian rhythm
path:05161_19	1	path:05161	Hepatitis B
path:04916_1	1	path:04916	Melanogenesis
path:04916_2	1	path:04916	Melanogenesis
path:04350_6	1	path:04350	TGF-beta signaling pathway
path:05166_25	1	path:05166	HTLV-I infection
path:04728_4	1	path:04728	Dopaminergic synapse
path:04666_10	1	path:04666	Fc gamma R-mediated phagocytosis
path:04666_6	1	path:04666	Fc gamma R-mediated phagocytosis
path:04666_11	1	path:04666	Fc gamma R-mediated phagocytosis
path:04662_5	1	path:04662	B cell receptor signaling pathway
path:04976_1	1	path:04976	Bile secretion
path:05161_27	1	path:05161	Hepatitis B
path:05215_7	1	path:05215	Prostate cancer
path:04961_6	1	path:04961	Endocrine and other factor-regulated calcium reabsorption
path:04961_7	1	path:04961	Endocrine and other factor-regulated calcium reabsorption
path:04961_1	1	path:04961	Endocrine and other factor-regulated calcium reabsorption
path:04350_4	1	path:04350	TGF-beta signaling pathway
path:04310_7	1	path:04310	Wnt signaling pathway
path:05217_5	1	path:05217	Basal cell carcinoma
path:05412_2	1	path:05412	Arrhythmogenic right ventricular cardiomyopathy (ARVC)
path:04270_13	1	path:04270	Vascular smooth muscle contraction
path:04210_14	1	path:04210	Apoptosis
path:04914_6	1	path:04914	Progesterone-mediated oocyte maturation
path:04727_3	1	path:04727	GABAergic synapse
path:03015_11	1	path:03015	mRNA surveillance pathway
path:03015_12	1	path:03015	mRNA surveillance pathway
path:03015_14	1	path:03015	mRNA surveillance pathway
path:03015_15	1	path:03015	mRNA surveillance pathway
path:00510_9	1	path:00510	N-Glycan biosynthesis
path:04914_7	1	path:04914	Progesterone-mediated oocyte maturation
path:04730_1	1	path:04730	Long-term depression
path:04810_20	1	path:04810	Regulation of actin cytoskeleton
path:04650_1	1	path:04650	Natural killer cell mediated cytotoxicity
path:04662_9	1	path:04662	B cell receptor signaling pathway
path:04510_21	1	path:04510	Focal adhesion
path:05414_2	1	path:05414	Dilated cardiomyopathy
path:05410_1	1	path:05410	Hypertrophic cardiomyopathy (HCM)
